# Supplementary material for: A Quantitative Genetic Study of Sclerotinia Head Rot Resistance Introgressed from the Wild Perennial Helianthus maximiliani into Cultivated Sunflower (Helianthus annuus L.)
Source: Int J Mol Sci. 2022 Jul 13;23(14):7727. doi: 10.3390/ijms23147727 (PMC9321925; doi:10.3390/ijms23147727)
Supplement: Supplementary file 1 [file ijms-23-07727-s001.zip › Table S1.xlsx]

## Sheet: Table S1
Table S1. Details of the sunflower linkage map developed using SNP/InDel markers in the HA 234/HR21 F2 population. Marker names with red fonts are co-segregating markers
LG	Marker	Position
LG1a	C1_721945	0
LG1a	C1_721969	0.271
LG1a	C1_551412	0.814
LG1a	C1_550301	1.085
LG1a	C1_2131832	6.806
LG1a	C1_60207474	8.455
LG1a	C2_144408353	9.824
LG1a	C1_4397088	10.917
LG1a	C1_4397272	11.188
LG1a	C1_4397312	11.459
LG1a	C1_4397287	11.459
LG1a	C1_4175910	11.459
LG1a	C1_4777966	11.73
LG1a	C1_29461106	12.001
LG1a	C1_9832169	12.819
LG1a	C1_9832184	12.819
LG1a	C1_9832199	12.819
LG1a	C1_9832216	12.819
LG1a	C1_35511671	13.09
LG1a	C1_7237507	13.361
LG1a	C1_33614385	13.361
LG1a	C1_32730821	13.361
LG1a	C1_19567303	13.361
LG1a	C1_7237540	13.361
LG1a	C1_7237553	13.361
LG1a	C1_10041925	13.361
LG1a	C1_7237572	13.361
LG1a	C1_19545603	13.632
LG1a	C1_9053051	13.632
LG1a	C1_24743450	13.632
LG1a	C1_32764026	13.632
LG1a	C1_5731237	13.632
LG1a	C1_13007372	13.632
LG1a	C1_7308015	13.632
LG1a	C1_18287681	13.632
LG1a	C1_12642243	13.632
LG1a	C1_19545699	13.632
LG1a	C1_6206512	13.632
LG1a	C1_22399660	13.632
LG1a	C1_11962824	13.632
LG1a	C1_9052973	13.632
LG1a	C1_29750034	13.632
LG1a	C1_19855571	13.632
LG1a	C1_19648995	13.632
LG1a	C1_5560464	13.632
LG1a	C1_19738597	13.632
LG1a	C1_29750058	13.632
LG1a	C1_29569827	13.632
LG1a	C1_17271473	13.632
LG1a	C1_26946673	13.632
LG1a	C1_17986017	13.632
LG1a	C1_20418183	13.632
LG1a	C1_18225581	13.632
LG1a	C1_6557535	13.632
LG1a	C1_10361787	13.632
LG1a	C1_17163327	13.632
LG1a	C1_5731189	13.632
LG1a	C1_7598628	13.632
LG1a	C1_15726011	13.632
LG1a	C1_23904316	13.632
LG1a	C1_17433096	13.632
LG1a	C1_22332617	13.632
LG1a	C1_18850633	13.632
LG1a	C1_32730929	13.632
LG1a	C1_7237434	13.632
LG1a	C1_6557601	13.632
LG1a	C1_10361871	13.632
LG1a	C1_20308701	13.632
LG1a	C1_7598546	13.632
LG1a	C1_7237445	13.632
LG1a	C1_7237424	13.632
LG1a	C1_11962891	13.632
LG1a	C1_8132382	13.632
LG1a	C1_8680967	13.632
LG1a	C1_8132330	13.632
LG1a	C1_17625275	13.632
LG1a	C1_33189395	13.632
LG1a	C1_19177494	13.632
LG1a	C1_24743398	13.632
LG1a	C1_34007691	13.632
LG1a	C1_6557563	13.632
LG1a	C1_24743388	13.632
LG1a	C1_33485986	13.903
LG1a	C1_24668066	13.903
LG1a	C1_7237412	13.903
LG1a	C1_24668053	13.903
LG1a	C1_14006360	13.903
LG1a	C1_12612698	13.903
LG1a	C1_28967545	13.903
LG1a	C1_25379532	14.174
LG1a	C1_25379527	14.174
LG1a	C1_29461239	14.445
LG1a	C1_26438655	14.445
LG1a	C1_36278932	14.716
LG1a	C1_34284475	14.987
LG1a	C1_11968795	14.987
LG1a	C1_34216792	14.987
LG1a	C1_11968846	14.987
LG1a	C1_36278880	15.258
LG1a	C1_35484725	15.258
LG1a	C1_35484770	15.258
LG1a	C1_35484741	15.258
LG1a	C1_36406284	15.529
LG1a	C1_36406240	15.529
LG1a	C1_44289200	15.8
LG1a	C1_49803510	15.8
LG1a	C1_42057683	15.8
LG1a	C1_41925179	15.8
LG1a	C1_42421422	15.8
LG1a	C1_44289252	15.8
LG1a	C1_43492196	15.8
LG1a	C1_41960832	15.8
LG1a	C1_41709850	15.8
LG1a	C1_44289265	15.8
LG1a	C1_42622341	15.8
LG1a	C1_48299484	15.8
LG1a	C1_41024306	15.8
LG1a	C1_48299457	15.8
LG1a	C1_42025422	16.071
LG1a	C1_42025457	16.071
LG1a	C1_42025437	16.071
LG1a	C1_51069852	16.342
LG1a	C1_52666036	16.342
LG1a	C1_51069894	16.342
LG1a	C1_52669431	16.342
LG1a	C1_52709188	16.613
LG1a	C1_52709153	16.613
LG1a	C1_54649401	16.613
LG1a	C1_52679969	16.613
LG1a	C1_53853108	16.884
LG1a	C1_53703544	16.884
LG1a	C1_58607030	17.427
LG1a	C1_55834934	17.698
LG1a	C1_55861354	17.698
LG1a	C1_55861453	17.698
LG1a	C1_55861559	17.969
LG1a	C1_55861490	17.969
LG1a	C1_55861565	17.969
LG1a	C1_55861533	17.969
LG1a	C1_55861503	17.969
LG1a	C1_57854626	18.24
LG1a	C1_57269558	18.24
LG1a	C1_55861413	18.24
LG1a	C1_55861367	18.24
LG1a	C1_57269464	18.24
LG1a	C1_55815142	18.24
LG1a	C1_58407023	18.24
LG1a	C1_59633456	18.24
LG1a	C1_58407150	18.24
LG1a	C1_58407165	18.24
LG1a	C1_57269475	18.24
LG1a	C1_58407094	18.24
LG1a	C1_59570892	18.511
LG1a	C1_61014702	18.782
LG1a	C1_61014567	19.053
LG1a	C1_62488306	19.871
LG1a	C1_62488360	19.871
LG1a	C1_62488333	19.871
LG1a	C1_62488325	19.871
LG1a	C1_62951643	20.142
LG1a	C1_62484460	20.142
LG1a	C1_62484404	20.142
LG1a	C1_64270451	20.413
LG1a	C1_66567234	20.413
LG1a	C1_66567271	20.413
LG1a	C1_67213943	20.956
LG1a	C1_67902777	21.5
LG1a	C1_67902747	21.5
LG1a	C1_68450413	22.317
LG1a	C1_68450402	22.317
LG1a	C1_68450328	22.317
LG1a	C1_68450366	22.317
LG1a	C1_68450381	22.317
LG1a	C1_69668001	23.135
LG1a	C1_69811535	23.406
LG1a	C1_77649943	27.634
LG1a	C1_76872191	27.905
LG1a	C1_77649907	27.905
LG1a	C1_77560891	28.176
LG1a	C1_85024024	30.104
LG1a	C1_85024014	30.104
LG1a	C1_85813949	30.648
LG1a	C1_119330853	35.467
LG1b	C1_141244402	0
LG1b	C1_142576588	5.418
LG1b	C1_144932913	12.677
LG1b	C1_144982980	12.677
LG1b	C1_144982874	12.677
LG1b	C1_145600216	13.77
LG1b	C1_145600281	13.77
LG1b	C1_145600238	13.77
LG1b	C1_145801454	14.041
LG1b	C1_145801514	14.041
LG1b	C1_145801516	14.041
LG1b	C1_145790770	14.041
LG1b	C1_145944313	14.312
LG1b	C1_146347368	15.129
LG1b	C1_146347383	15.129
LG1b	C1_146319908	15.4
LG1b	C1_146319911	15.4
LG1b	C1_146319710	15.944
LG1b	C1_146319685	15.944
LG1b	C1_146319721	16.215
LG1b	C1_149041822	20.15
LG1b	C1_148570757	20.967
LG1b	C1_148241610	21.238
LG1b	C1_148337802	21.238
LG1b	C1_148576975	21.238
LG1b	C1_148337889	21.238
LG1b	C1_148337833	21.238
LG1b	C1_148576993	21.238
LG1b	C1_148577007	21.238
LG1b	C1_148337771	21.238
LG1b	C1_148338074	21.238
LG1b	C1_148337895	21.238
LG1b	C1_148337808	21.238
LG1b	C1_148838040	21.509
LG1b	C1_148838066	21.509
LG1b	C1_149345103	21.78
LG1b	C1_149468756	21.78
LG1b	C1_149270061	22.324
LG1b	C1_149303222	22.867
LG2	C2_3877093	0
LG2	C2_3868380	0.544
LG2	C2_3875737	0.544
LG2	C2_3868312	0.815
LG2	C2_3911440	0.815
LG2	C2_3548698	0.815
LG2	C2_3877075	0.815
LG2	C2_3911372	0.815
LG2	C2_7248759	2.743
LG2	C2_7380734	3.014
LG2	C2_12819627	18.399
LG2	C2_12819568	18.67
LG2	C2_13204348	19.488
LG2	C2_13204329	19.488
LG2	C2_23136760	27.376
LG2	C2_23136740	27.376
LG2	C2_23211504	27.647
LG2	C2_23256610	27.647
LG2	C2_33558771	29.857
LG2	C2_44256775	31.227
LG2	C2_43460135	31.227
LG2	C2_42979730	31.227
LG2	C2_44256785	31.227
LG2	C2_42581587	31.227
LG2	C2_44245010	31.498
LG2	C2_44244992	31.498
LG2	C2_44244882	31.498
LG2	C2_44244826	31.498
LG2	C2_44244907	31.498
LG2	C2_44167290	31.498
LG2	C2_43769880	31.769
LG2	C2_46522587	31.769
LG2	C2_46522672	31.769
LG2	C2_46292291	32.04
LG2	C2_49511438	32.04
LG2	C2_118342081	32.584
LG2	C2_95676865	32.855
LG2	C2_78342862	33.126
LG2	C2_102946639	33.397
LG2	C2_102946632	33.397
LG2	C2_75054972	33.397
LG2	C2_94179116	33.397
LG2	C2_106044485	33.397
LG2	C2_95446923	33.397
LG2	C2_103731428	33.397
LG2	C2_106208155	33.397
LG2	C2_102365882	33.397
LG2	C2_105976699	33.397
LG2	C2_95446934	33.397
LG2	C2_102365866	33.397
LG2	C2_107656145	33.397
LG2	C2_66147130	33.397
LG2	C2_94087628	33.397
LG2	C2_97854292	33.397
LG2	C2_103731403	33.397
LG2	C2_105976738	33.397
LG2	C2_75161541	33.668
LG2	C2_116584091	33.668
LG2	C2_78556098	33.668
LG2	C2_118342051	33.668
LG2	C2_92818567	33.668
LG2	C2_79370700	33.668
LG2	C2_92727608	33.668
LG2	C2_102092111	33.668
LG2	C2_118524053	33.668
LG2	C2_108981662	33.668
LG2	C2_115191929	33.668
LG2	C2_78556271	33.668
LG2	C2_115191890	33.668
LG2	C2_93689144	33.668
LG2	C2_106444648	33.668
LG2	C2_82972045	33.668
LG2	C2_115191808	33.668
LG2	C2_79723548	33.668
LG2	C2_119862348	33.668
LG2	C2_93027319	33.668
LG2	C2_95446729	33.668
LG2	C2_99700849	33.668
LG2	C2_102400927	33.668
LG2	C2_95262371	33.668
LG2	C2_93689168	33.668
LG2	C2_115191788	33.668
LG2	C2_113787073	33.668
LG2	C2_108992119	33.668
LG2	C2_115191951	33.668
LG2	C2_118342035	33.668
LG2	C2_72378742	33.668
LG2	C2_83553162	33.668
LG2	C2_106592222	33.668
LG2	C2_119325710	33.668
LG2	C2_113421762	33.668
LG2	C2_111605597	33.668
LG2	C2_66983162	33.668
LG2	C2_119449068	33.668
LG2	C2_102400727	33.668
LG2	C2_95446754	33.668
LG2	C2_113322626	33.668
LG2	C2_94087464	33.668
LG2	C2_93871985	33.668
LG2	C2_97477416	33.668
LG2	C2_119325800	33.668
LG2	C2_115964499	33.668
LG2	C2_75973849	33.668
LG2	C2_119620152	33.668
LG2	C2_81781615	33.668
LG2	C2_102946720	33.668
LG2	C2_93871810	33.668
LG2	C2_113643644	33.668
LG2	C2_96706401	33.668
LG2	C2_93871965	33.668
LG2	C2_75175578	33.668
LG2	C2_93247886	33.668
LG2	C2_119620127	33.668
LG2	C2_108786333	33.668
LG2	C2_107278194	33.668
LG2	C2_100292489	33.668
LG2	C2_83549393	33.668
LG2	C2_113312390	33.668
LG2	C2_113322541	33.668
LG2	C2_119862341	33.668
LG2	C2_118342022	33.668
LG2	C2_76810462	33.668
LG2	C2_118342044	33.668
LG2	C2_93344543	33.668
LG2	C2_118342071	33.668
LG2	C2_113787083	33.668
LG2	C2_73464794	33.668
LG2	C2_118070483	33.668
LG2	C2_113643575	33.668
LG2	C2_84555768	33.668
LG2	C2_92727557	33.668
LG2	C2_104057247	33.668
LG2	C2_78994303	33.668
LG2	C2_119449119	33.668
LG2	C2_76789992	33.668
LG2	C2_108786189	33.668
LG2	C2_94752994	33.668
LG2	C2_95586679	33.668
LG2	C2_76810452	33.668
LG2	C2_113421701	33.668
LG2	C2_108174947	33.668
LG2	C2_76790031	33.668
LG2	C2_93689246	33.668
LG2	C2_122514762	33.939
LG2	C2_120137671	33.939
LG2	C2_76789860	33.939
LG2	C2_120137686	33.939
LG2	C2_125732094	34.21
LG2	C2_127214676	34.21
LG2	C2_125732168	34.21
LG2	C2_130410423	34.21
LG2	C2_127334702	34.21
LG2	C2_127431381	34.21
LG2	C2_125732175	34.21
LG2	C2_128753074	34.21
LG2	C2_129142766	34.21
LG2	C2_127431418	34.21
LG2	C2_128753086	34.21
LG2	C2_125732113	34.21
LG2	C2_125732125	34.21
LG2	C2_127145039	34.21
LG2	C2_130410428	34.21
LG2	C2_127145011	34.21
LG2	C2_127334681	34.21
LG2	C2_127144993	34.21
LG2	C2_127431355	34.21
LG2	C2_125732134	34.21
LG2	C2_127145058	34.21
LG2	C2_130161708	34.481
LG2	C2_130814268	34.481
LG2	C2_130814247	34.481
LG2	C2_130410410	34.481
LG2	C2_127153540	34.481
LG2	C2_130788789	34.481
LG2	C2_127153510	34.481
LG2	C2_130161816	34.481
LG2	C2_127145153	34.752
LG2	C2_130410322	34.752
LG2	C2_131628574	34.752
LG2	C2_131628581	34.752
LG2	C2_142014057	36.121
LG2	C2_142014090	36.121
LG2	C2_142076678	36.121
LG2	C2_142014064	36.121
LG2	C2_142076686	36.121
LG2	C2_149595528	36.392
LG2	C2_145047642	36.663
LG2	C2_144173950	36.663
LG2	C2_144865052	36.663
LG2	C2_146629156	36.663
LG2	C2_142249714	36.663
LG2	C2_145622649	36.663
LG2	C2_145622882	36.663
LG2	C2_146595110	36.663
LG2	C2_145047666	36.663
LG2	C2_149592676	36.934
LG2	C2_142548044	36.934
LG2	C2_149592495	37.205
LG2	C2_149719200	37.205
LG2	C2_148492061	37.205
LG2	C2_147747983	37.205
LG2	C2_149592551	37.205
LG2	C2_148487346	37.205
LG2	C2_148487177	37.205
LG2	C2_147930229	37.205
LG2	C2_148492077	37.205
LG2	C2_149592700	37.205
LG2	C2_149719495	37.205
LG2	C2_148487340	37.205
LG2	C2_149592637	37.205
LG2	C2_147747972	37.205
LG2	C2_149592562	37.205
LG2	C2_149592620	37.205
LG2	C2_149268817	37.205
LG2	C2_149595554	37.205
LG2	C2_147935927	37.205
LG2	C2_149735030	37.476
LG2	C2_151624022	38.02
LG2	C2_151807310	38.291
LG2	C2_155328979	39.661
LG2	C2_152661011	39.932
LG2	C2_155365394	40.203
LG2	C2_155131513	40.203
LG2	C2_155131457	40.203
LG2	C2_156589997	41.296
LG2	C2_156589968	41.296
LG2	C2_156590003	41.296
LG2	C2_156589963	41.296
LG2	C2_156582827	41.839
LG2	C2_156582771	41.839
LG2	C2_157521347	42.657
LG2	C2_157488980	42.657
LG2	C2_158496697	42.657
LG2	C2_157459454	42.657
LG2	C2_157489100	42.657
LG2	C2_157489161	42.657
LG2	C2_157489010	42.657
LG2	C2_157489081	42.657
LG2	C2_157562766	42.657
LG2	C2_157489046	42.657
LG2	C2_157342816	42.657
LG2	C2_157342607	42.657
LG2	C2_158650839	43.2
LG2	C2_160769792	43.744
LG2	C2_161062660	44.287
LG2	C2_163942065	47.64
LG2	C2_163942071	47.64
LG2	C2_164033070	47.911
LG2	C2_164033079	47.911
LG2	C2_164105387	47.911
LG2	C2_164033099	48.182
LG2	C2_164540826	48.726
LG2	C2_164540898	48.726
LG2	C2_165472978	49.819
LG2	C2_165791515	49.819
LG2	C2_165472958	49.819
LG2	C2_165791610	49.819
LG2	C2_165033430	50.09
LG2	C2_167701131	52.584
LG2	C2_167701159	52.855
LG2	C2_168749743	58.273
LG2	C2_169247932	59.366
LG2	C2_169248159	59.366
LG2	C2_169248104	59.366
LG2	C2_169247905	59.366
LG2	C2_169247916	59.366
LG2	C2_170627731	64.784
LG2	C2_170627734	65.055
LG2	C2_170627718	65.055
LG2	C2_170659477	65.055
LG2	C2_171828859	68.99
LG2	C2_171828894	69.261
LG2	C2_172181832	69.532
LG2	C2_172181929	69.803
LG2	C2_173974772	80.96
LG2	C2_174571456	81.504
LG2	C2_174571462	81.504
LG2	C2_174571468	81.504
LG2	C2_174413505	82.321
LG2	C2_174413598	82.321
LG3	C3_812539	0
LG3	C3_812482	0.271
LG3	C3_812522	0.271
LG3	C3_650093	0.271
LG3	C3_812444	0.542
LG3	C3_812501	0.542
LG3	C3_1156229	0.813
LG3	C3_1537788	2.183
LG3	C3_5130689	9.756
LG3	C3_4963977	13.69
LG3	C3_5393868	14.508
LG3	C3_6177316	15.051
LG3	C3_8277631	20.469
LG3	C3_8334584	20.74
LG3	C3_8246241	20.74
LG3	C3_8334613	20.74
LG3	C3_8263804	20.74
LG3	C3_8013433	20.74
LG3	C3_8422678	20.74
LG3	C3_9165603	21.012
LG3	C3_8926001	21.012
LG3	C3_8926060	21.012
LG3	C3_9371733	21.012
LG3	C3_8926028	21.012
LG3	C3_8926021	21.012
LG3	C3_8926011	21.012
LG3	C3_8925994	21.012
LG3	C3_8925969	21.283
LG3	C3_8925909	21.283
LG3	C3_8925898	21.283
LG3	C3_7975830	21.283
LG3	C3_7975786	21.283
LG3	C3_7975822	21.283
LG3	C3_9680629	22.375
LG3	C3_9680710	22.375
LG3	C3_9680651	22.375
LG3	C3_9680645	22.375
LG3	C3_9680683	22.375
LG3	C3_9771112	22.919
LG3	C3_9855989	22.919
LG3	C3_9771162	22.919
LG3	C3_9856026	22.919
LG3	C3_9856056	22.919
LG3	C3_9998861	24.012
LG3	C3_11683677	26.222
LG3	C3_12075980	26.222
LG3	C3_11683740	26.222
LG3	C3_12076084	26.493
LG3	C3_12076072	26.493
LG3	C3_12076128	26.493
LG3	C3_12076063	26.493
LG3	C3_12076115	26.764
LG3	C3_15378615	27.308
LG3	C3_15054246	27.308
LG3	C3_15054232	27.308
LG3	C3_15378645	27.308
LG3	C3_15054163	27.308
LG3	C3_15592592	27.308
LG3	C3_15322596	27.308
LG3	C3_15322497	27.579
LG3	C3_17318838	28.949
LG3	C3_17390278	28.949
LG3	C3_17692317	28.949
LG3	C3_17390356	28.949
LG3	C3_17692344	28.949
LG3	C3_17692300	28.949
LG3	C3_17390334	28.949
LG3	C3_19554584	29.22
LG3	C3_19593824	29.22
LG3	C3_19593959	29.22
LG3	C3_20163596	29.22
LG3	C3_19546818	29.22
LG3	C3_21784295	30.037
LG3	C3_21784303	30.037
LG3	C3_24809662	30.308
LG3	C3_24987640	30.308
LG3	C3_26474253	30.308
LG3	C3_25157797	30.308
LG3	C3_22676201	30.308
LG3	C3_26473442	30.308
LG3	C3_24559170	30.308
LG3	C3_25157779	30.308
LG3	C3_22676267	30.308
LG3	C3_22129261	30.308
LG3	C3_22676179	30.308
LG3	C3_26473512	30.308
LG3	C3_26473550	30.308
LG3	C3_22676235	30.308
LG3	C3_26837163	30.579
LG3	C3_24809460	30.579
LG3	C3_24809427	30.579
LG3	C3_27542125	31.397
LG3	C3_27542147	31.397
LG3	C3_27542175	31.668
LG3	C3_27542160	31.668
LG3	C3_29703990	32.211
LG3	C3_35358243	32.482
LG3	C3_38317776	32.482
LG3	C3_38018722	32.482
LG3	C3_42847042	32.482
LG3	C3_43015362	32.753
LG3	C3_42549460	32.753
LG3	C3_42617430	32.753
LG3	C3_40403789	32.753
LG3	C3_39107143	32.753
LG3	C3_42847152	32.753
LG3	C3_41263698	32.753
LG3	C3_41047896	32.753
LG3	C3_43399825	32.753
LG3	C3_38504753	32.753
LG3	C3_38018756	32.753
LG3	C3_42549305	32.753
LG3	C3_31200173	32.753
LG3	C3_37507922	32.753
LG3	C3_42774140	32.753
LG3	C3_35358296	32.753
LG3	C3_39044516	32.753
LG3	C3_37428813	32.753
LG3	C3_29704084	32.753
LG3	C3_41262108	32.753
LG3	C3_37315576	32.753
LG3	C3_42549378	32.753
LG3	C3_39397682	32.753
LG3	C3_38504823	32.753
LG3	C3_42549525	32.753
LG3	C3_40018829	32.753
LG3	C3_40257907	32.753
LG3	C3_37366549	32.753
LG3	C3_31139574	32.753
LG3	C3_41293389	32.753
LG3	C3_41922834	32.753
LG3	C3_41047858	32.753
LG3	C3_30210602	32.753
LG3	C3_31139646	32.753
LG3	C3_37315462	32.753
LG3	C3_41938978	32.753
LG3	C3_37315534	32.753
LG3	C3_35884262	32.753
LG3	C3_37315617	32.753
LG3	C3_37429082	32.753
LG3	C3_39404430	32.753
LG3	C3_37428771	32.753
LG3	C3_40257945	32.753
LG3	C3_30803739	32.753
LG3	C3_29704040	32.753
LG3	C3_40431731	32.753
LG3	C3_37315564	32.753
LG3	C3_35404276	32.753
LG3	C3_35793758	32.753
LG3	C3_43544411	32.753
LG3	C3_35404234	32.753
LG3	C3_41047948	32.753
LG3	C3_43544316	33.024
LG3	C3_43429141	33.024
LG3	C3_43544336	33.024
LG3	C3_38317805	33.024
LG3	C3_43429240	33.024
LG3	C3_43486331	33.024
LG3	C3_43926844	33.024
LG3	C3_43491978	33.024
LG3	C3_30210677	33.024
LG3	C3_35774192	33.024
LG3	C3_43429089	33.024
LG3	C3_43544539	33.024
LG3	C3_40290882	33.568
LG3	C3_101471174	35.496
LG3	C3_100350902	35.767
LG3	C3_99862863	35.767
LG3	C3_101126471	35.767
LG3	C3_101126512	35.767
LG3	C3_100951562	35.767
LG3	C3_100348256	35.767
LG3	C3_99862692	35.767
LG3	C3_100625608	35.767
LG3	C3_100350990	35.767
LG3	C3_100348247	35.767
LG3	C3_99862784	35.767
LG3	C3_99862815	35.767
LG3	C3_100951501	35.767
LG3	C3_99863046	35.767
LG3	C3_99863027	35.767
LG3	C3_99862966	35.767
LG3	C3_99862778	35.767
LG3	C3_103877312	36.038
LG3	C3_103877378	36.038
LG3	C3_103526266	36.038
LG3	C3_103556876	36.038
LG3	C3_103808941	36.038
LG3	C3_103526387	36.038
LG3	C3_103526376	36.038
LG3	C3_103526358	36.038
LG3	C3_103877368	36.038
LG3	C3_103652947	36.038
LG3	C3_107732108	36.309
LG3	C3_104055401	36.309
LG3	C3_103710742	36.309
LG3	C3_104055380	36.309
LG3	C3_103710704	36.309
LG3	C3_99862940	36.309
LG3	C3_103710772	36.309
LG3	C3_99544475	36.309
LG3	C3_110328352	36.309
LG3	C3_106950769	36.58
LG3	C3_100696351	36.58
LG3	C3_107337491	36.58
LG3	C3_106950743	36.58
LG3	C3_107337476	36.58
LG3	C3_109973682	36.58
LG3	C3_106950757	36.58
LG3	C3_110042061	36.58
LG3	C3_106950806	36.58
LG3	C3_107341047	36.58
LG3	C3_106950787	36.58
LG3	C3_108552632	36.58
LG3	C3_110049768	36.851
LG3	C3_107290303	36.851
LG3	C3_110050039	36.851
LG3	C3_108396803	36.851
LG3	C3_110042070	36.851
LG3	C3_107290419	36.851
LG3	C3_110042028	36.851
LG3	C3_106950930	36.851
LG3	C3_110049996	36.851
LG3	C3_109973616	36.851
LG3	C3_107290221	36.851
LG3	C3_108127251	36.851
LG3	C3_108396678	36.851
LG3	C3_110328305	36.851
LG3	C3_110328293	36.851
LG3	C3_105967295	36.851
LG3	C3_107290458	37.122
LG3	C3_110049743	37.94
LG3	C3_129246035	43.058
LG3	C3_130790379	43.329
LG3	C3_130822718	43.329
LG3	C3_129841829	43.329
LG3	C3_132150430	43.329
LG3	C3_130815554	43.329
LG3	C3_133371320	43.329
LG3	C3_132450532	43.329
LG3	C3_136605798	43.6
LG3	C3_133115092	43.6
LG3	C3_134122575	43.6
LG3	C3_134219139	43.6
LG3	C3_134518697	43.6
LG3	C3_135477960	43.6
LG3	C3_134219127	43.6
LG3	C3_133115169	43.6
LG3	C3_133371157	43.6
LG3	C3_135477863	43.6
LG3	C3_134219244	43.6
LG3	C3_136444849	43.6
LG3	C3_134518571	43.6
LG3	C3_134219249	43.6
LG3	C3_133371226	43.871
LG3	C3_138654867	44.142
LG3	C3_138654958	44.142
LG3	C3_138654688	44.142
LG3	C3_138754139	44.142
LG3	C3_138754161	44.142
LG3	C3_138654743	44.142
LG3	C3_138654846	44.142
LG3	C3_139818323	44.142
LG3	C3_139976561	44.142
LG3	C3_139976622	44.142
LG3	C3_139818772	44.142
LG3	C3_139976640	44.142
LG3	C3_140407583	44.413
LG3	C3_140021779	44.413
LG3	C3_139976701	44.413
LG3	C3_140847228	44.413
LG3	C3_139976693	44.413
LG3	C3_140407531	44.413
LG3	C3_139976676	44.413
LG3	C3_140407553	44.413
LG3	C3_139976714	44.413
LG3	C3_140914951	44.413
LG3	C3_140489083	44.684
LG3	C3_143149113	45.227
LG3	C3_146984094	45.771
LG3	C3_146983949	46.042
LG3	C3_146983991	46.042
LG3	C3_146984121	46.042
LG3	C3_144727801	46.042
LG3	C3_144727792	46.042
LG3	C3_144727779	46.042
LG3	C3_144727819	46.042
LG3	C3_144727767	46.042
LG3	C3_144459170	46.042
LG3	C3_144727714	46.042
LG3	C3_144459317	46.042
LG3	C3_147268735	46.313
LG3	C3_147472562	46.313
LG3	C3_147296907	46.313
LG3	C3_147201607	46.313
LG3	C3_147201534	46.313
LG3	C3_147296967	46.856
LG3	C3_148715177	47.127
LG3	C3_149271133	47.398
LG3	C3_149271104	47.398
LG3	C3_149271097	47.398
LG3	C3_147741031	47.398
LG3	C3_148715234	47.398
LG3	C3_149271128	47.398
LG3	C3_149271091	47.398
LG3	C3_148715254	47.398
LG3	C3_150688511	47.669
LG3	C3_150688502	47.669
LG3	C3_152404592	47.669
LG3	C3_150742458	47.669
LG3	C3_150922783	47.669
LG3	C3_151717825	47.669
LG3	C3_152409548	47.669
LG3	C3_149265252	47.669
LG3	C3_152409534	47.669
LG3	C3_152404296	47.669
LG3	C3_152269979	47.669
LG3	C3_149634906	47.669
LG3	C3_152402251	47.669
LG3	C3_150528596	47.669
LG3	C3_150742451	47.669
LG3	C3_149634932	47.669
LG3	C3_150742442	47.669
LG3	C3_149265190	47.669
LG3	C3_151318696	47.669
LG3	C3_151717886	47.669
LG3	C3_150526661	47.669
LG3	C3_151717783	47.669
LG3	C3_150922759	47.669
LG3	C3_150742477	47.669
LG3	C3_150688600	47.669
LG3	C3_152404488	47.669
LG3	C3_150526763	47.669
LG3	C3_152260025	47.669
LG3	C3_150526646	47.669
LG3	C3_153668416	48.213
LG3	C3_153668432	48.213
LG3	C3_153668453	48.213
LG3	C3_153668426	48.213
LG3	C3_153235136	48.484
LG3	C3_153150490	48.484
LG3	C3_153668194	48.484
LG3	C3_153668307	48.484
LG3	C3_153668162	48.484
LG3	C3_153150515	48.484
LG3	C3_153772561	48.484
LG3	C3_153150472	48.484
LG3	C3_155503846	48.755
LG3	C3_155503985	48.755
LG3	C3_155504016	48.755
LG3	C3_155503974	48.755
LG3	C3_156376188	49.026
LG3	C3_156376111	49.026
LG3	C3_155916796	49.026
LG3	C3_156883717	49.297
LG3	C3_156376265	49.297
LG3	C3_156829872	49.297
LG3	C3_156883752	49.297
LG3	C3_157505570	49.568
LG3	C3_157505633	49.568
LG3	C3_156998050	49.568
LG3	C3_157146733	49.568
LG3	C3_157146525	49.568
LG3	C3_157314789	49.568
LG3	C3_157146607	49.568
LG3	C3_157831983	49.568
LG3	C3_157314769	49.568
LG3	C3_156998169	49.568
LG3	C3_157146561	49.568
LG3	C3_157505615	49.568
LG3	C3_157146711	49.568
LG3	C3_159401107	49.839
LG3	C3_159401017	49.839
LG3	C3_159523754	49.839
LG3	C3_159401049	49.839
LG3	C3_158644105	49.839
LG3	C3_160940541	50.382
LG3	C3_160397526	50.382
LG3	C3_161205787	50.382
LG3	C3_160397478	50.382
LG3	C3_161205818	50.382
LG3	C3_161205771	50.382
LG3	C3_162411523	51.752
LG3	C3_162513272	52.023
LG3	C3_162513199	52.023
LG3	C3_162513214	52.023
LG3	C3_163145511	52.294
LG3	C3_163564829	52.565
LG3	C3_163441272	52.565
LG3	C3_163564853	52.565
LG3	C3_163441333	52.565
LG3	C3_163517018	52.565
LG3	C3_163491498	52.565
LG3	C3_163145494	52.836
LG3	C3_164760168	53.107
LG3	C3_164304300	53.107
LG3	C3_165985650	53.925
LG3	C3_165985662	54.196
LG3	C3_167175786	54.467
LG3	C3_166800985	54.467
LG3	C3_166494117	54.467
LG3	C3_167175780	54.467
LG3	C3_166560639	54.467
LG3	C3_167175756	54.467
LG3	C3_166560757	54.467
LG3	C3_166801014	54.467
LG3	C3_166494128	54.467
LG3	C3_167374876	55.01
LG3	C3_167374910	55.01
LG3	C3_167375120	55.554
LG3	C8_51829458	58.907
LG3	C13_121444834	68.077
LG3	C3_172094032	70.287
LG3	C3_172094054	70.287
LG3	C3_172094016	70.287
LG3	C3_172094001	70.558
LG3	C3_172077535	70.829
LG3	C3_172388189	71.922
LG3	C3_172388084	71.922
LG3	C3_172388134	71.922
LG3	C3_172388222	71.922
LG3	C3_172388094	71.922
LG3	C3_172388182	71.922
LG3	C3_172504952	72.193
LG3	C3_172504944	72.464
LG3	C3_172504926	72.464
LG3	C3_172504961	72.464
LG3	C3_172504980	72.464
LG3	C3_172504920	72.464
LG3	C3_172528314	72.464
LG3	C3_172797562	73.834
LG3	C3_172797512	73.834
LG3	C3_173082522	74.105
LG3	C3_174296157	79.524
LG3	C3_175488423	81.172
LG3	C3_175345262	81.443
LG3	C3_175345271	81.443
LG3	C3_175724067	81.987
LG3	C3_175724074	81.987
LG3	C3_175895228	81.987
LG3	C3_175724134	82.53
LG3	C3_175724158	83.074
LG3	C3_175724208	83.074
LG3	C3_175724179	83.074
LG4	C4_362941	0
LG4	C4_362923	0.271
LG4	C4_362905	0.271
LG4	C4_362855	0.542
LG4	C4_1103450	0.813
LG4	C4_1103472	0.813
LG4	C4_1078073	1.356
LG4	C11_156541317	5
LG4	C4_3322883	9.522
LG4	C4_3727531	10.066
LG4	C4_4054585	11.995
LG4	C4_4054580	11.995
LG4	C4_4054564	11.995
LG4	C4_4054557	11.995
LG4	C4_4054553	11.995
LG4	C4_4054631	11.995
LG4	C4_5283202	19.254
LG4	C4_5701210	20.624
LG4	C4_5701261	20.624
LG4	C4_5959647	20.895
LG4	C4_6578489	23.673
LG4	C4_8730002	25.043
LG4	C4_8699864	25.043
LG4	C4_8699832	25.043
LG4	C4_8699855	25.043
LG4	C4_8699927	25.043
LG4	C4_11190806	28.396
LG4	C4_11190812	28.396
LG4	C4_16837916	32.039
LG4	C4_16837878	32.31
LG4	C4_16837867	32.31
LG4	C4_16837929	32.31
LG4	C4_16837784	32.31
LG4	C4_16837778	32.31
LG4	C4_16837814	32.31
LG4	C4_16837764	32.31
LG4	C4_16837904	32.31
LG4	C4_16837940	32.31
LG4	C4_16837850	32.31
LG4	C4_16837955	32.31
LG4	C4_16837827	32.581
LG4	C4_18033148	34.23
LG4	C4_18033116	34.501
LG4	C4_17646558	34.501
LG4	C4_18048753	34.501
LG4	C4_18048746	34.501
LG4	C4_18030603	34.772
LG4	C4_20188165	35.315
LG4	C4_20188310	35.315
LG4	C4_20188284	35.315
LG4	C4_20188202	35.315
LG4	C4_20188237	35.586
LG4	C4_20188233	35.586
LG4	C4_20188251	35.586
LG4	C4_20364955	36.13
LG4	C4_21274109	37.223
LG4	C4_21588335	37.223
LG4	C4_22550667	37.223
LG4	C4_23835755	37.223
LG4	C4_21588246	37.223
LG4	C4_27527512	37.494
LG4	C4_28202409	37.494
LG4	C4_28202466	37.494
LG4	C4_25581065	37.494
LG4	C4_27527484	37.494
LG4	C4_26965019	37.494
LG4	C4_25582067	37.494
LG4	C4_25001382	37.494
LG4	C4_30704249	37.494
LG4	C4_27816252	37.494
LG4	C4_27717129	37.494
LG4	C4_26964899	37.494
LG4	C4_27527477	37.494
LG4	C4_27687898	37.494
LG4	C4_29259379	37.494
LG4	C4_30715769	37.494
LG4	C4_28828896	37.494
LG4	C4_27527464	37.494
LG4	C4_31144468	37.494
LG4	C4_29239460	37.765
LG4	C4_31144597	37.765
LG4	C4_29239970	37.765
LG4	C4_21788155	37.765
LG4	C4_29163458	37.765
LG4	C4_30715762	37.765
LG4	C4_22078029	38.036
LG4	C4_31231321	38.036
LG4	C4_29163369	38.036
LG4	C4_31231301	38.036
LG4	C4_31231370	38.307
LG4	C4_32509947	38.578
LG4	C4_33845136	38.578
LG4	C4_32510003	38.578
LG4	C4_33845041	38.578
LG4	C4_35964620	38.849
LG4	C4_35557657	38.849
LG4	C4_36233007	38.849
LG4	C4_34924733	38.849
LG4	C4_36233031	38.849
LG4	C4_35393264	38.849
LG4	C4_35557702	38.849
LG4	C4_34714034	38.849
LG4	C4_36209019	38.849
LG4	C4_35557668	38.849
LG4	C4_52958979	41.059
LG4	C4_52958957	41.059
LG4	C4_52958993	41.059
LG4	C4_51748101	41.33
LG4	C4_51082075	41.33
LG4	C4_53663308	41.33
LG4	C4_51292119	41.33
LG4	C4_53663366	41.33
LG4	C4_51082216	41.33
LG4	C4_52958766	41.33
LG4	C4_51645316	41.33
LG4	C4_53057490	41.33
LG4	C4_53033033	41.33
LG4	C4_54952025	41.601
LG4	C4_55804880	41.601
LG4	C4_55804825	41.601
LG4	C4_59080924	41.601
LG4	C4_58689091	41.601
LG4	C4_55804806	41.601
LG4	C4_55431789	41.601
LG4	C4_58688818	41.601
LG4	C4_55431945	41.601
LG4	C4_61087045	41.872
LG4	C4_61818932	41.872
LG4	C4_61086890	41.872
LG4	C4_60961284	41.872
LG4	C4_61086864	41.872
LG4	C4_61490153	41.872
LG4	C4_61475152	41.872
LG4	C4_61490197	41.872
LG4	C4_61785231	41.872
LG4	C4_65339480	42.143
LG4	C4_63524705	42.143
LG4	C4_72754294	42.414
LG4	C5_98690374	42.685
LG4	C4_128966575	42.956
LG4	C4_128816717	42.956
LG4	C4_137839888	42.956
LG4	C4_141092425	43.227
LG4	C4_138589950	43.227
LG4	C4_138375220	43.227
LG4	C4_139414026	43.227
LG4	C4_139414033	43.227
LG4	C4_138639624	43.227
LG4	C4_139923371	43.227
LG4	C4_140210789	43.227
LG4	C4_139635309	43.227
LG4	C4_140043913	43.227
LG4	C4_139750078	43.227
LG4	C4_140046256	43.227
LG4	C4_139635431	43.227
LG4	C4_138554810	43.227
LG4	C4_141092550	43.227
LG4	C4_140210749	43.227
LG4	C4_153989768	44.045
LG4	C4_153989788	44.045
LG4	C4_152675887	44.316
LG4	C4_153581524	44.316
LG4	C4_153581543	44.316
LG4	C4_153685828	44.316
LG4	C4_152675879	44.316
LG4	C4_153274588	44.316
LG4	C4_152258065	44.316
LG4	C4_150433578	44.316
LG4	C4_153693085	44.316
LG4	C4_153989861	44.316
LG4	C4_153434083	44.316
LG4	C4_154378475	44.316
LG4	C4_153309875	44.316
LG4	C4_152936209	44.316
LG4	C4_152487285	44.316
LG4	C4_153274672	44.316
LG4	C4_153725390	44.316
LG4	C4_152361829	44.316
LG4	C4_152675838	44.316
LG4	C4_154817465	44.859
LG4	C4_167870960	46.508
LG4	C4_167870919	46.508
LG4	C4_167071510	46.779
LG4	C4_166843994	46.779
LG4	C4_166844034	46.779
LG4	C4_166848440	46.779
LG4	C4_167494719	46.779
LG4	C4_167494679	46.779
LG4	C4_167090040	46.779
LG4	C4_167071418	46.779
LG4	C4_167494546	46.779
LG4	C4_167090014	46.779
LG4	C4_167090066	46.779
LG4	C4_167494619	46.779
LG4	C4_167494729	46.779
LG4	C4_167494667	46.779
LG4	C4_167836420	46.779
LG4	C4_167494308	47.05
LG4	C4_167494280	47.05
LG4	C4_167494272	47.05
LG4	C4_167494298	47.05
LG4	C4_167494427	47.321
LG4	C4_167494456	47.321
LG4	C4_176738115	49.814
LG4	C4_176523036	50.085
LG4	C4_176522950	50.085
LG4	C4_176857356	50.085
LG4	C4_176311052	50.085
LG4	C4_176523071	50.085
LG4	C4_176694825	50.085
LG4	C4_176738216	50.085
LG4	C4_176694784	50.085
LG4	C4_176738261	50.085
LG4	C4_176857373	50.085
LG4	C4_177772933	50.903
LG4	C4_177796276	50.903
LG4	C4_177796233	50.903
LG4	C4_177772881	50.903
LG4	C4_177225459	51.72
LG4	C4_186091555	56.54
LG4	C4_184978015	56.811
LG4	C4_186091618	57.082
LG4	C4_186139372	57.082
LG4	C4_186190918	57.082
LG4	C4_185288009	57.082
LG4	C4_185937066	57.082
LG4	C4_185662155	57.082
LG4	C4_185184307	57.082
LG4	C4_185739264	57.082
LG4	C4_185614842	57.082
LG4	C4_186190908	57.082
LG4	C4_185739345	57.082
LG4	C4_185739396	57.082
LG4	C4_185184247	57.082
LG4	C4_185739452	57.082
LG4	C4_185662096	57.082
LG4	C4_188609388	57.353
LG4	C4_188609429	57.353
LG4	C4_188328918	57.624
LG4	C4_187159288	57.624
LG4	C4_187225662	57.624
LG4	C4_188329047	57.624
LG4	C4_188402211	57.624
LG4	C4_188402120	57.624
LG4	C4_188328870	57.624
LG4	C4_190136098	57.895
LG4	C4_190136085	57.895
LG4	C4_189862385	57.895
LG4	C4_190135973	57.895
LG4	C4_190136034	57.895
LG4	C4_188610270	57.895
LG4	C4_188610134	57.895
LG4	C4_188610120	57.895
LG4	C4_188610140	57.895
LG4	C4_190135983	57.895
LG4	C4_190743433	58.438
LG4	C4_190743395	58.438
LG4	C4_190531406	58.709
LG4	C4_190531372	58.709
LG4	C4_190531398	58.709
LG4	C4_190531348	58.709
LG4	C4_190531369	58.709
LG4	C4_192926152	59.802
LG4	C4_193042833	59.802
LG4	C4_193042777	59.802
LG4	C4_193190252	59.802
LG4	C4_193776231	61.451
LG4	C4_193776280	61.451
LG4	C4_193776218	61.451
LG4	C4_194321940	61.722
LG4	C4_195793285	63.37
LG4	C4_195867617	63.641
LG4	C4_195867636	63.641
LG4	C4_195867640	63.641
LG4	C4_195867592	63.641
LG4	C4_195793260	63.641
LG4	C4_195793272	63.641
LG4	C4_196965816	65.011
LG4	C4_196965920	65.282
LG4	C4_196965856	65.282
LG4	C4_196965869	65.282
LG4	C4_196965900	65.282
LG4	C4_196965909	65.282
LG4	C4_197262071	65.553
LG4	C4_198106495	65.553
LG4	C4_200178132	67.763
LG4	C4_200178127	67.763
LG4	C4_200206351	67.763
LG4	C4_200730116	68.581
LG4	C4_200730109	68.581
LG4	C4_200813539	69.124
LG4	C4_201290086	71.335
LG4	C4_201290135	71.335
LG4	C4_201767166	74.4
LG4	C4_201767191	74.4
LG4	C4_201767153	74.4
LG4	C4_201998764	75.217
LG4	C4_202157783	75.488
LG4	C4_202157819	75.488
LG4	C4_202157793	75.759
LG4	C4_202279227	76.303
LG4	C4_202446461	77.12
LG4	C4_202446552	77.937
LG4	C4_202824162	79.866
LG4	C4_202823902	80.137
LG4	C4_202823907	80.137
LG4	C4_203134117	81.23
LG4	C4_203134124	81.23
LG4	C4_203134137	81.23
LG4	C4_203653751	82.047
LG4	C4_203469567	82.047
LG4	C4_203653738	82.047
LG4	C4_204248486	84.541
LG4	C4_204524477	86.19
LG4	C4_206246751	94.078
LG4	C4_206580775	94.349
LG4	C4_206580783	94.349
LG4	C4_206953390	95.166
LG4	C4_206953372	95.166
LG4	C4_206953368	95.437
LG4	C4_206851256	95.437
LG4	C4_207632694	95.981
LG4	C4_207644837	96.524
LG4	C4_207528936	97.068
LG4	C4_207528922	97.068
LG5	C5_5994815	0
LG5	C5_5994787	0
LG5	C5_8217607	5.721
LG5	C5_9349754	5.721
LG5	C5_8217518	5.992
LG5	C5_8406123	6.263
LG5	C5_8406164	6.263
LG5	C5_8406186	6.534
LG5	C5_10141611	7.077
LG5	C5_10701795	7.077
LG5	C5_10149354	7.077
LG5	C5_10149341	7.077
LG5	C5_10701737	7.077
LG5	C5_10701801	7.077
LG5	C5_10149366	7.077
LG5	C5_10701848	7.077
LG5	C5_10149327	7.077
LG5	C5_10141652	7.077
LG5	C5_10141745	7.348
LG5	C5_10565419	7.619
LG5	C5_12619121	11.554
LG5	C5_13831063	12.097
LG5	C5_12619126	12.097
LG5	C5_14138538	12.368
LG5	C5_14138487	12.368
LG5	C5_14395907	13.186
LG5	C5_15017318	13.186
LG5	C5_14447156	13.186
LG5	C5_15900762	14.003
LG5	C5_15870453	14.003
LG5	C5_15900815	14.003
LG5	C5_15852653	14.003
LG5	C5_21203021	16.782
LG5	C5_21211611	16.782
LG5	C5_21572714	16.782
LG5	C5_21572916	16.782
LG5	C5_21503793	17.053
LG5	C5_21273425	17.053
LG5	C5_21503775	17.053
LG5	C5_25459105	17.324
LG5	C5_25308119	17.324
LG5	C5_25459176	17.324
LG5	C5_25295508	17.324
LG5	C5_28283550	17.324
LG5	C5_26429813	17.595
LG5	C5_28954047	17.595
LG5	C5_27827844	17.595
LG5	C5_28844978	17.595
LG5	C5_26429782	17.595
LG5	C5_26429640	17.595
LG5	C5_26429666	17.595
LG5	C5_28954037	17.595
LG5	C5_27080846	17.595
LG5	C5_27158869	17.595
LG5	C5_29748296	17.595
LG5	C5_26429645	17.595
LG5	C5_27459846	17.866
LG5	C5_71029734	18.409
LG5	C5_41535270	18.68
LG5	C5_59322483	18.68
LG5	C5_54466984	18.68
LG5	C5_41535311	18.68
LG5	C5_44866532	18.951
LG5	C5_52440229	18.951
LG5	C5_43358912	18.951
LG5	C5_52754826	18.951
LG5	C5_44866603	18.951
LG5	C5_47458088	18.951
LG5	C5_49095081	18.951
LG5	C5_89022120	18.951
LG5	C5_43792497	18.951
LG5	C5_48422233	18.951
LG5	C5_54779701	18.951
LG5	C5_41564452	18.951
LG5	C5_52440248	18.951
LG5	C5_46368925	18.951
LG5	C5_55947090	18.951
LG5	C5_50136579	18.951
LG5	C5_65160049	18.951
LG5	C5_45135053	18.951
LG5	C5_45523982	18.951
LG5	C5_45081246	18.951
LG5	C5_43358869	18.951
LG5	C5_52938398	18.951
LG5	C5_52938444	18.951
LG5	C5_61100802	18.951
LG5	C5_50136560	18.951
LG5	C5_64892552	18.951
LG5	C5_54779721	18.951
LG5	C5_48422212	18.951
LG5	C5_52600315	18.951
LG5	C5_45231867	18.951
LG5	C5_45219065	18.951
LG5	C5_41661982	18.951
LG5	C5_45523989	18.951
LG5	C5_54390422	18.951
LG5	C5_53401937	18.951
LG5	C5_43865915	18.951
LG5	C5_51957632	18.951
LG5	C5_42176342	18.951
LG5	C5_49095067	18.951
LG5	C5_48422277	18.951
LG5	C5_48297797	18.951
LG5	C5_52381068	18.951
LG5	C5_53764910	18.951
LG5	C5_45523967	18.951
LG5	C5_54779651	18.951
LG5	C5_45231832	18.951
LG5	C5_53368076	18.951
LG5	C5_45219125	18.951
LG5	C5_41650269	18.951
LG5	C5_41848885	18.951
LG5	C5_47458148	18.951
LG5	C5_51057403	18.951
LG5	C5_47458080	18.951
LG5	C5_54859877	18.951
LG5	C5_42819888	18.951
LG5	C5_47458105	18.951
LG5	C5_45524032	18.951
LG5	C5_43792640	18.951
LG5	C5_41951593	19.495
LG5	C5_41951599	19.495
LG5	C5_104737839	22.56
LG5	C5_106142432	22.831
LG5	C5_104737955	22.831
LG5	C5_104737917	22.831
LG5	C5_104737824	22.831
LG5	C5_104737855	22.831
LG5	C5_104951949	22.831
LG5	C5_106142426	22.831
LG5	C5_104737930	22.831
LG5	C5_104737863	22.831
LG5	C5_107114825	23.102
LG5	C5_107211123	23.102
LG5	C5_107021587	23.102
LG5	C5_107021561	23.102
LG5	C5_107021673	23.102
LG5	C5_107030890	23.102
LG5	C5_107021705	23.102
LG5	C5_106367946	23.102
LG5	C5_107021734	23.102
LG5	C5_106999660	23.102
LG5	C5_107030916	23.102
LG5	C5_107030960	23.102
LG5	C5_106367574	23.102
LG5	C5_107031110	23.102
LG5	C5_107021616	23.102
LG5	C5_106367929	23.102
LG5	C5_106999715	23.102
LG5	C5_106999766	23.102
LG5	C5_107021693	23.102
LG5	C5_107686816	23.373
LG5	C5_107686864	23.373
LG5	C5_107031162	23.373
LG5	C5_109505545	23.373
LG5	C5_115067015	23.373
LG5	C5_106366297	23.373
LG5	C5_106366246	23.373
LG5	C5_107031173	23.373
LG5	C5_107452281	23.373
LG5	C5_109159102	23.373
LG5	C5_109537856	23.644
LG5	C5_110414007	23.644
LG5	C5_109505553	23.644
LG5	C5_110226380	23.644
LG5	C5_110226421	23.644
LG5	C5_115072756	23.915
LG5	C5_112365143	23.915
LG5	C5_115072740	23.915
LG5	C5_112591019	23.915
LG5	C5_113565212	23.915
LG5	C5_113670066	23.915
LG5	C5_115072823	23.915
LG5	C5_112591001	23.915
LG5	C5_112590850	23.915
LG5	C5_112590832	23.915
LG5	C5_113340662	23.915
LG5	C5_112582937	23.915
LG5	C5_115123841	23.915
LG5	C5_115072810	23.915
LG5	C5_112723974	23.915
LG5	C5_112365149	23.915
LG5	C5_113318365	23.915
LG5	C5_113318289	23.915
LG5	C5_113340744	23.915
LG5	C5_116594133	24.186
LG5	C5_116017881	24.186
LG5	C5_116369055	24.186
LG5	C5_116618616	24.186
LG5	C5_116017863	24.186
LG5	C5_116017694	24.186
LG5	C5_116017884	24.186
LG5	C5_116155383	24.186
LG5	C5_118855719	24.457
LG5	C5_118283392	24.457
LG5	C5_117998398	24.457
LG5	C5_118283379	24.457
LG5	C5_118840431	24.728
LG5	C5_123948237	26.098
LG5	C5_124316320	26.369
LG5	C5_124316425	26.369
LG5	C5_123987210	26.369
LG5	C5_125162303	26.64
LG5	C5_124362850	26.64
LG5	C5_130817863	26.64
LG5	C5_126393023	26.64
LG5	C5_126392993	26.64
LG5	C5_124362845	26.64
LG5	C5_126393033	26.64
LG5	C5_126393050	26.64
LG5	C5_125278530	26.64
LG5	C5_130817868	26.64
LG5	C5_125162399	26.64
LG5	C5_125278464	26.64
LG5	C5_124994707	26.911
LG5	C5_130817981	26.911
LG5	C5_124316276	26.911
LG5	C5_156665636	26.911
LG5	C5_156665629	26.911
LG5	C5_129434077	26.911
LG5	C5_129434137	26.911
LG5	C5_127329670	27.182
LG5	C5_126931703	27.182
LG5	C5_127639870	27.182
LG5	C5_127801745	27.182
LG5	C5_127475050	27.182
LG5	C5_128056590	27.182
LG5	C5_131569098	27.182
LG5	C5_129656572	27.182
LG5	C5_127801751	27.182
LG5	C5_128056554	27.182
LG5	C5_129656626	27.182
LG5	C5_130009597	27.182
LG5	C5_130009624	27.182
LG5	C5_128056513	27.182
LG5	C5_129559865	27.182
LG5	C5_127639907	27.182
LG5	C5_131569112	27.182
LG5	C5_129215371	27.182
LG5	C5_131740244	27.182
LG5	C5_127801930	27.182
LG5	C5_132104489	27.182
LG5	C5_132104466	27.182
LG5	C5_131784156	27.182
LG5	C5_129434287	27.182
LG5	C5_132708684	27.182
LG5	C5_131788689	27.182
LG5	C5_132708616	27.182
LG5	C5_129434271	27.182
LG5	C5_127801859	27.182
LG5	C5_130015503	27.182
LG5	C5_127801903	27.182
LG5	C5_129467592	27.182
LG5	C5_130015541	27.182
LG5	C5_126447131	27.182
LG5	C5_131317602	27.182
LG5	C5_127639983	27.182
LG5	C5_127801912	27.182
LG5	C5_131784141	27.182
LG5	C5_130015532	27.182
LG5	C5_127801817	27.182
LG5	C5_127801772	27.182
LG5	C5_127801812	27.182
LG5	C5_127801797	27.182
LG5	C5_131784032	27.453
LG5	C5_130817969	27.453
LG5	C5_130009543	27.453
LG5	C5_131784046	27.453
LG5	C5_130009534	27.453
LG5	C5_149864121	27.724
LG5	C5_167094573	27.724
LG5	C5_167094577	27.724
LG5	C5_167094592	27.724
LG5	C5_167094620	27.724
LG5	C5_161121264	27.995
LG5	C5_139690876	27.995
LG5	C5_161121219	27.995
LG5	C5_137907275	27.995
LG5	C5_148163813	27.995
LG5	C5_162774396	27.995
LG5	C5_148163789	27.995
LG5	C5_149769392	27.995
LG5	C5_156665664	27.995
LG5	C5_167717947	27.995
LG5	C5_155979639	27.995
LG5	C5_156665655	27.995
LG5	C5_166899151	27.995
LG5	C5_162774409	27.995
LG5	C5_155979574	27.995
LG5	C5_166899164	27.995
LG5	C5_167717973	27.995
LG5	C5_162774344	27.995
LG5	C5_151661783	28.266
LG5	C5_151661762	28.266
LG5	C5_168212094	28.266
LG5	C5_155979533	28.266
LG5	C5_147402976	28.266
LG5	C5_155979494	28.266
LG5	C5_150613319	28.266
LG5	C5_159313443	28.266
LG5	C5_138014549	28.266
LG5	C5_161442442	28.266
LG5	C5_167651275	28.266
LG5	C5_138011620	28.266
LG5	C5_167177155	28.266
LG5	C5_149864113	28.266
LG5	C5_164978273	28.266
LG5	C5_138014563	28.266
LG5	C5_149769469	28.266
LG5	C5_150613339	28.266
LG5	C5_155979461	28.266
LG5	C5_146147800	28.266
LG5	C5_161442455	28.266
LG5	C5_149864097	28.266
LG5	C5_141041927	28.266
LG5	C5_146147740	28.266
LG5	C5_167717804	28.266
LG5	C5_161442405	28.266
LG5	C5_149864078	28.266
LG5	C5_149864140	28.266
LG5	C5_149737492	28.266
LG5	C5_167717733	28.266
LG5	C5_169069751	28.266
LG5	C5_142346296	28.266
LG5	C5_151661792	28.266
LG5	C5_159313410	28.266
LG5	C5_152867222	28.266
LG5	C5_145902089	28.266
LG5	C5_149737503	28.266
LG5	C5_167651213	28.266
LG5	C5_149769517	28.266
LG5	C5_146147777	28.266
LG5	C5_161442482	28.266
LG5	C5_159313563	28.266
LG5	C5_164978308	28.266
LG5	C5_164978268	28.266
LG5	C5_138466358	28.266
LG5	C5_161442414	28.266
LG5	C5_159313486	28.266
LG5	C5_164978292	28.266
LG5	C5_152867211	28.266
LG5	C5_156665693	28.266
LG5	C5_161442385	28.266
LG5	C5_161442376	28.266
LG5	C5_167177150	28.266
LG5	C5_167717786	28.266
LG5	C5_151661757	28.266
LG5	C5_167651289	28.266
LG5	C5_149737383	28.537
LG5	C5_149012210	28.537
LG5	C5_152041446	28.537
LG5	C5_141379593	28.537
LG5	C5_156143851	28.537
LG5	C5_142646343	28.537
LG5	C5_146088509	28.537
LG5	C5_160167414	28.537
LG5	C5_169107138	28.537
LG5	C5_169155699	28.537
LG5	C5_161351263	28.537
LG5	C5_164126904	28.537
LG5	C5_159678356	28.537
LG5	C5_166941074	28.537
LG5	C5_161374769	28.537
LG5	C5_168212141	28.537
LG5	C5_167334122	28.537
LG5	C5_167047002	28.537
LG5	C5_166900011	28.537
LG5	C5_166899925	28.537
LG5	C5_164126985	28.537
LG5	C5_149012274	28.537
LG5	C5_154702140	28.537
LG5	C5_149506323	28.537
LG5	C5_157575875	28.537
LG5	C5_166940980	28.537
LG5	C5_164991849	28.537
LG5	C5_163953344	28.537
LG5	C5_161208167	28.537
LG5	C5_154162688	28.537
LG5	C5_161351216	28.537
LG5	C5_160167428	28.537
LG5	C5_145222016	28.537
LG5	C5_167046925	28.537
LG5	C5_161208240	28.537
LG5	C5_155468942	28.537
LG5	C5_159678287	28.537
LG5	C5_166941046	28.537
LG5	C5_141042029	28.537
LG5	C5_150336964	28.537
LG5	C5_168212106	28.537
LG5	C5_161121349	28.537
LG5	C5_152867247	28.537
LG5	C5_166941078	28.537
LG5	C5_164126948	28.537
LG5	C5_157575871	28.537
LG5	C5_167047047	28.537
LG5	C5_161206679	28.537
LG5	C5_161351255	28.537
LG5	C5_150806824	28.537
LG5	C5_160716266	28.537
LG5	C5_162210247	28.537
LG5	C5_139086586	28.537
LG5	C5_149506343	28.537
LG5	C5_159678420	28.537
LG5	C5_161351239	28.537
LG5	C5_161980655	28.537
LG5	C5_161206695	28.537
LG5	C5_164126843	28.537
LG5	C5_139085858	28.537
LG5	C5_166941054	28.537
LG5	C5_141217584	28.537
LG5	C5_167333978	28.537
LG5	C5_155468809	28.537
LG5	C5_167649070	28.537
LG5	C5_147450325	28.537
LG5	C5_163953355	28.537
LG5	C5_166899976	28.537
LG5	C5_167047029	28.537
LG5	C5_147414255	28.537
LG5	C5_149506362	28.537
LG5	C5_142646325	28.537
LG5	C5_167334081	28.537
LG5	C5_154702162	28.537
LG5	C5_154162661	28.537
LG5	C5_144217610	28.537
LG5	C5_150336961	28.537
LG5	C5_167414985	28.537
LG5	C5_140870724	28.537
LG5	C5_167046877	28.537
LG5	C5_161207911	28.537
LG5	C5_164991861	28.537
LG5	C5_149737391	28.537
LG5	C5_164978303	28.537
LG5	C5_159313397	28.537
LG5	C5_147450415	28.537
LG5	C5_157575897	28.537
LG5	C5_159678770	28.537
LG5	C5_161208195	28.537
LG5	C5_152558465	28.537
LG5	C5_152558507	28.537
LG5	C5_167047066	28.537
LG5	C5_139631101	28.537
LG5	C5_159678654	28.537
LG5	C5_169155694	28.537
LG5	C5_155851941	28.537
LG5	C5_163865463	28.537
LG5	C5_160167403	28.537
LG5	C5_163860334	28.537
LG5	C5_156143807	28.537
LG5	C5_167047073	28.537
LG5	C5_150663379	28.537
LG5	C5_154162649	28.537
LG5	C5_161351280	28.537
LG5	C5_142646360	28.537
LG5	C5_152041353	28.537
LG5	C5_159678295	28.537
LG5	C5_161281976	28.537
LG5	C5_152041432	28.537
LG5	C5_163992896	28.537
LG5	C5_167414955	28.537
LG5	C5_167333994	28.537
LG5	C5_160167233	28.537
LG5	C5_160167248	28.537
LG5	C5_167651082	28.808
LG5	C5_161351348	28.808
LG5	C5_167651031	28.808
LG5	C5_164875270	28.808
LG5	C5_138466593	28.808
LG5	C5_158684566	28.808
LG5	C5_168212157	28.808
LG5	C5_145902537	28.808
LG5	C5_169907638	28.808
LG5	C5_165022397	28.808
LG5	C5_159600543	28.808
LG5	C5_152964336	28.808
LG5	C5_145902696	28.808
LG5	C5_164112646	28.808
LG5	C5_160167203	28.808
LG5	C5_150613450	28.808
LG5	C5_149864224	28.808
LG5	C5_164875215	28.808
LG5	C5_149864284	28.808
LG5	C5_169972150	28.808
LG5	C5_164875327	28.808
LG5	C5_167651046	28.808
LG5	C5_166191938	28.808
LG5	C5_165022281	28.808
LG5	C5_149864211	28.808
LG5	C5_139326838	28.808
LG5	C5_165022323	28.808
LG5	C5_141041802	28.808
LG5	C5_167177172	28.808
LG5	C5_141041781	28.808
LG5	C5_159313546	28.808
LG5	C5_159600536	28.808
LG5	C5_164875230	28.808
LG5	C5_146088626	28.808
LG5	C5_166899259	28.808
LG5	C5_170987154	28.808
LG5	C5_163865456	28.808
LG5	C5_167094674	28.808
LG5	C5_167651106	28.808
LG5	C5_166899306	28.808
LG5	C5_164875354	28.808
LG5	C5_154702146	28.808
LG5	C5_159678719	28.808
LG5	C5_150648264	28.808
LG5	C5_159600591	28.808
LG5	C5_161205832	28.808
LG5	C5_169155745	28.808
LG5	C5_151830154	28.808
LG5	C5_161207905	28.808
LG5	C5_164875339	28.808
LG5	C5_141041840	28.808
LG5	C5_158745043	28.808
LG5	C5_170987170	28.808
LG5	C5_145902671	28.808
LG5	C5_139690784	28.808
LG5	C5_149864252	28.808
LG5	C5_165022407	28.808
LG5	C5_160716287	28.808
LG5	C5_145902464	28.808
LG5	C5_159678738	28.808
LG5	C5_149864270	28.808
LG5	C5_168212197	28.808
LG5	C5_160167182	28.808
LG5	C5_161351329	28.808
LG5	C5_152041547	28.808
LG5	C5_167651071	28.808
LG5	C5_169107146	28.808
LG5	C5_151830167	28.808
LG5	C5_165022435	28.808
LG5	C5_169107207	28.808
LG5	C5_149864231	28.808
LG5	C5_149864257	28.808
LG5	C5_145221980	28.808
LG5	C5_142346253	28.808
LG5	C5_141041849	28.808
LG5	C5_167094701	28.808
LG5	C5_141945084	29.079
LG5	C5_164126864	29.079
LG5	C5_157836707	29.35
LG5	C5_139134917	29.35
LG5	C5_152041528	29.35
LG5	C5_157836769	29.35
LG5	C5_163953444	29.35
LG5	C5_136987130	29.35
LG5	C5_142875850	29.35
LG5	C5_152041461	29.35
LG5	C5_163865546	29.35
LG5	C5_163953425	29.35
LG5	C5_163953430	29.35
LG5	C5_157836740	29.35
LG5	C5_163953409	29.35
LG5	C5_138461512	29.621
LG5	C5_138461502	29.621
LG5	C5_138461359	29.621
LG5	C5_138461369	29.621
LG5	C5_138461322	29.621
LG5	C5_138461384	29.621
LG5	C5_163953413	30.164
LG5	C5_152571391	31.534
LG5	C5_172327899	36.354
LG5	C5_172327926	36.625
LG5	C5_172328003	36.625
LG5	C5_172345745	36.625
LG5	C5_172327825	36.625
LG5	C5_172897064	39.118
LG5	C5_172898200	39.118
LG5	C5_172588049	39.118
LG5	C5_172588076	39.118
LG5	C5_173060030	41.047
LG5	C5_173060061	41.59
LG5	C5_173060015	41.59
LG5	C5_173060082	41.59
LG5	C5_173060048	41.59
LG5	C5_173043893	41.59
LG5	C5_173060125	41.59
LG5	C5_173773388	44.655
LG5	C5_173773159	44.655
LG5	C5_173773255	45.199
LG5	C5_175597253	51.223
LG5	C5_175597303	51.223
LG5	C5_176327791	62.044
LG5	C5_176523461	63.972
LG5	C5_176523449	64.243
LG5	C5_176523405	64.243
LG5	C5_176523396	64.514
LG5	C5_176694580	65.332
LG5	C5_176694655	65.332
LG5	C5_176710172	65.332
LG5	C5_176694622	65.332
LG5	C5_176710253	65.332
LG5	C5_176694742	65.603
LG5	C5_177240278	69.831
LG5	C5_177240251	69.831
LG5	C5_177240292	69.831
LG5	C5_177420487	70.374
LG5	C5_177513354	70.645
LG5	C5_177482011	70.645
LG5	C5_177482034	71.463
LG5	C5_177482053	71.463
LG6a	C6_2150025	0
LG6a	C6_2150037	0
LG6a	C6_2920208	3.065
LG6a	C6_2920157	3.065
LG6a	C6_3010591	3.608
LG6a	C6_3010615	3.608
LG6a	C6_3010652	3.608
LG6a	C6_3105297	3.879
LG6a	C6_3010674	3.879
LG6a	C6_3105219	4.15
LG6a	C6_3105287	4.15
LG6a	C6_3010741	4.15
LG6a	C6_3010729	4.15
LG6a	C6_3105149	4.15
LG6a	C6_3105265	4.15
LG6a	C6_3105061	4.15
LG6a	C6_3105071	4.15
LG6a	C6_3010711	4.15
LG6a	C6_3105211	4.15
LG6a	C6_3105034	4.15
LG6a	C6_3671385	4.421
LG6a	C6_3437260	4.421
LG6a	C6_3105186	4.421
LG6a	C6_3400216	4.421
LG6a	C6_3437242	4.421
LG6a	C6_3400411	4.421
LG6a	C6_3657960	4.692
LG6a	C6_3657948	4.692
LG6a	C6_3806120	6.062
LG6a	C6_3806092	6.062
LG6a	C6_3940053	6.333
LG6a	C6_4071664	6.877
LG6a	C6_4071648	6.877
LG6a	C6_5371058	10.811
LG6a	C6_5371016	10.811
LG6a	C6_5903898	11.082
LG6a	C6_5903864	11.082
LG6a	C6_5903878	11.082
LG6a	C6_5903872	11.082
LG6a	C6_5903830	11.082
LG6a	C6_5903744	11.9
LG6a	C6_5903752	11.9
LG6a	C6_5903800	11.9
LG6a	C6_5903789	12.171
LG6a	C6_6332032	13.264
LG6a	C6_6332055	13.264
LG6a	C6_6331985	13.264
LG6a	C6_6617163	13.535
LG6a	C6_6617185	13.535
LG6a	C6_6531449	13.535
LG6a	C6_6531367	13.535
LG6a	C6_6531360	13.806
LG6a	C6_6251126	13.806
LG6a	C6_6852710	14.077
LG6a	C6_7141953	14.62
LG6a	C6_7139472	14.62
LG6a	C6_7327173	14.891
LG6a	C6_7617180	15.984
LG6a	C6_7562430	15.984
LG6a	C6_7789139	16.528
LG6a	C6_7789106	16.528
LG6a	C6_8040193	17.071
LG6a	C6_8040170	17.071
LG6a	C6_7898502	17.342
LG6a	C6_7898564	17.342
LG6a	C6_7898569	17.342
LG6a	C6_7898525	17.342
LG6a	C6_8020508	17.613
LG6a	C6_8020484	17.613
LG6a	C6_8967882	19.824
LG6a	C6_9470385	21.472
LG6a	C6_10606118	25.7
LG6a	C6_10606163	25.7
LG6a	C6_10752434	26.243
LG6a	C6_11541672	28.454
LG6a	C6_12115457	29.271
LG6a	C6_12115502	29.271
LG6a	C6_12115481	29.271
LG6a	C6_12115453	29.815
LG6a	C6_15872089	32.308
LG6a	C6_15915249	32.579
LG6a	C6_15819276	33.123
LG6a	C6_17309240	35.333
LG6a	C6_21577979	36.703
LG6b	C6_33629301	0
LG6b	C6_33629221	3.934
LG6b	C6_37559391	6.428
LG6b	C6_38390846	7.798
LG6b	C6_66364230	12.321
LG6b	C6_65421995	13.138
LG6b	C6_91108990	16.203
LG6b	C6_52335234	20.726
LG7	C7_12072133	0
LG7	C7_12072164	0
LG7	C7_12072200	3.065
LG7	C7_1393489	13.219
LG7	C7_1393496	13.219
LG7	C7_1393471	13.219
LG7	C7_1393526	13.219
LG7	C7_1393599	13.49
LG7	C7_1480024	13.49
LG7	C7_1651122	13.761
LG7	C7_1651076	13.761
LG7	C7_2693594	14.304
LG7	C7_2693619	14.304
LG7	C7_2971665	14.304
LG7	C7_4055994	17.658
LG7	C7_5442126	19.586
LG7	C7_5448104	19.586
LG7	C7_5442116	19.586
LG7	C7_5713236	19.586
LG7	C7_5448117	19.586
LG7	C7_5713206	19.586
LG7	C7_5448143	19.586
LG7	C7_5442160	19.586
LG7	C7_5448079	19.586
LG7	C7_5911146	19.857
LG7	C7_7764021	20.128
LG7	C7_7763975	20.128
LG7	C7_6722220	20.128
LG7	C7_7035161	20.128
LG7	C7_7763916	20.128
LG7	C7_10804229	20.399
LG7	C7_10305797	20.399
LG7	C7_9414010	20.399
LG7	C7_9650446	20.399
[truncated: 4,317 more rows]
