# Supplementary material for: A Quantitative Genetic Study of Sclerotinia Head Rot Resistance Introgressed from the Wild Perennial Helianthus maximiliani into Cultivated Sunflower (Helianthus annuus L.)
Source: Int J Mol Sci. 2022 Jul 13;23(14):7727. doi: 10.3390/ijms23147727 (PMC9321925; doi:10.3390/ijms23147727)
Supplement: Supplementary file 1 [file ijms-23-07727-s001.zip › Table S2.xlsx]

## Sheet: Table S2
Table S2. Quantitative trait loci associated with Sclerotinia head rot disease incidence (DI) and disease severity (DS) in the HA 234/HR21 F2 sunflower population
QTL	Trait	Environment†	Chromosome	LG	QTL peak Pos (cM)	LOD	Left marker	Pos (cM)	Right marker	Pos (cM)	R2	Additive	Dominance	Resistance allele
Qhr-1.1	DI	Staples 2019	1	1a	11.2	5.12	C1_4397272	11.188	C1_4397312	11.459	6.69	-6.921	-5.304	HR21
		Staples 2020			11.2	5.15	C1_4397272	11.188	C1_4397312	11.459	10.25	-7.588	0.705
		Staples Mean			11.7	7.77	C1_4397312	11.459	C1_4777966	11.73	11.09	-7.765	-0.688
	DS	Staples 2019			11.2	4.86	C1_4397272	11.188	C1_4397312	11.459	5.22	-0.184	-0.482
		Staples 2020			11.2	5.88	C1_4397272	11.188	C1_4397312	11.459	10	-0.402	-0.005
		2019 Mean			11.7	3.79	C1_4397312	11.459	C1_4777966	11.73	8.49	-0.244	0.071
		AEM			11.7	4.16	C1_4397312	11.459	C1_4777966	11.73	6.71	-0.24	0.005
Qhr-1.2	DI	Staples 2020	1	1a	16.4	5.35	C1_52669431	16.342	C1_52709188	16.613	11.55	-8.084	1.27	HR21
		Staples Mean			16.4	8.96	C1_52669431	16.342	C1_52709188	16.613	15.1	-8.471	0.549
		2019 Mean			16.9	4.11	C1_53853108	16.884	C1_58607030	17.427	11.81	-4.258	4.294
	DS	Staples 2020			16.4	6.39	C1_52669431	16.342	C1_52709188	16.613	12.05	-0.438	0.033
		Staples Mean			16.4	10.21	C1_52669431	16.342	C1_52709188	16.613	14.15	-0.446	-0.018
		Carrington 2019			16.9	4.15	C1_53853108	16.884	C1_58607030	17.427	10.3	-0.223	0.214
		Staples 2019			16.9	6.41	C1_53853108	16.884	C1_58607030	17.427	11.33	-0.408	0.062
		2019 Mean			16.9	5.6	C1_53853108	16.884	C1_58607030	17.427	13.92	-0.251	0.196
		AEM			16.9	8.19	C1_53853108	16.884	C1_58607030	17.427	10.45	-0.282	0.059
Qhr-1.3	DI	AEM	1	1a	27.9	4.18	C1_77649943	27.634	C1_76872191	27.905	10.47	-4.801	2.651	HR21
		Staples 2019			29.2	4.27	C1_77560891	28.176	C1_85024024	30.104	6.45	-6.932	-1.371
		2019 Mean			29.2	5.46	C1_77560891	28.176	C1_85024024	30.104	9.04	-5.693	-0.189
	DS	Staples 2019			27.9	3.4	C1_77649943	27.634	C1_76872191	27.905	4.13	-0.287	-0.081
		Carrington 2019			29.2	3.59	C1_77560891	28.176	C1_85024024	30.104	4.68	-0.244	0.034
		2019 Mean			29.2	7.23	C1_77560891	28.176	C1_85024024	30.104	10.64	-0.304	-0.011
Qhr-2.1	DI	Carrington 2020	2	2	20.5	4.48	C2_13204329	19.488	C2_23136760	27.376	8.15	-8.478	-2.559	HR21
		2020 Mean			20.5	5.32	C2_13204329	19.488	C2_23136760	27.376	9.88	-7.167	-1.335
		AEM			20.5	6.12	C2_13204329	19.488	C2_23136760	27.376	5.83	-5.221	-0.632
	DS	Carrington 2020			20.5	4.68	C2_13204329	19.488	C2_23136760	27.376	8.69	-0.349	-0.095
		2020 Mean			20.5	5.18	C2_13204329	19.488	C2_23136760	27.376	8.17	-0.327	-0.052
		Carrington Mean			20.5	3.73	C2_13204329	19.488	C2_23136760	27.376	5.34	-0.225	-0.038
		AEM			20.5	4.63	C2_13204329	19.488	C2_23136760	27.376	5.5	-0.229	-0.04
Qhr-10.1	DI	Staples 2020	10	10	43.6	5.79	C10_134531054	43.547	C10_138804279	43.818	5.01	4.169	8.395	HA 234
		2020 Mean			43.6	6.46	C10_134531054	43.547	C10_138804279	43.818	7.44	6.758	6.477
		Staples Mean			43.6	5.02	C10_134531054	43.547	C10_138804279	43.818	5.7	4.269	5.369
		Carrington Mean			43.6	3.87	C10_134531054	43.547	C10_138804279	43.818	5.48	2.185	7.491
		AEM			43.6	5.72	C10_134531054	43.547	C10_138804279	43.818	7.29	4.573	3.976
	DS	Carrington 2020			43.6	5.71	C10_134531054	43.547	C10_138804279	43.818	6.65	0.377	0.111
		Staples 2020			43.6	5.21	C10_134531054	43.547	C10_138804279	43.818	5.19	0.225	0.369
		2020 Mean			43.6	6.81	C10_134531054	43.547	C10_138804279	43.818	8.17	0.319	0.27
		Carrington Mean			43.6	6.27	C10_134531054	43.547	C10_138804279	43.818	7.18	0.288	0.122
		Staples Mean			43.6	5.78	C10_134531054	43.547	C10_138804279	43.818	5.93	0.234	0.275
		AEM			43.6	5.99	C10_134531054	43.547	C10_138804279	43.818	8.78	0.243	0.151
Qhr-12.1	DI	Staples 2020	12	12	51.3	6.76	C12_27633722	50.761	C12_29909279	51.578	9.76	7.013	-1.566	HA 234
		Staples Mean			51.3	6.63	C12_27633722	50.761	C12_29909279	51.578	13.09	6.262	-2.619
	DS	Staples 2019			50.2	4.37	C12_25882328	49.948	C12_25210925	50.219	9.89	0.313	-0.137
		2019 Mean			50.2	4.42	C12_25882328	49.948	C12_25210925	50.219	9.64	0.226	-0.114
		Staples 2020			51.3	7.45	C12_27633722	50.761	C12_29909279	51.578	8.85	0.392	0.01
		Staples Mean			51.3	7.27	C12_27633722	50.761	C12_29909279	51.578	12.99	0.334	-0.113
Qhr-13.1	DI	2019 Mean	13	13	74.7	4.42	C13_163298005	72.714	C13_164438892	74.924	6.84	-4.422	-3.964	HR21
	DS	Carrington 2019			73.7	3.67	C13_163298005	72.714	C13_164438892	74.924	8.82	-0.24	-0.093
		2019 Mean			74.7	5.18	C13_163298005	72.714	C13_164438892	74.924	7.81	-0.241	-0.172
		Carrington Mean			73.7	3.74	C13_163298005	72.714	C13_164438892	74.924	7.76	-0.246	0.035
		AEM			75	4.51	C13_164438892	74.924	C13_164412093	75.195	5.63	-0.197	-0.095
Qhr-14.1	DS	Carrington 2019	14	14	8	4.29	C14_28826540	7.814	C14_28826567	8.085	5.85	0.247	-0.097	HA 234
Qhr-14.2	DI	Carrington 2019	14	14	32.5	5.32	C14_131942451	32.474	C14_131764128	33.844	9.85	-4.92	4.118	HR21
		2019 Mean			32.5	3.16	C14_131942451	32.474	C14_131764128	33.844	5.49	-3.74	2.501
	DS	Carrington 2019			32.5	11.01	C14_131942451	32.474	C14_131764128	33.844	16.35	-0.421	0.086
		Carrington Mean			32.5	3.74	C14_131942451	32.474	C14_131764128	33.844	8.63	-0.207	0.122
		2019 Mean			32.5	4.88	C14_131942451	32.474	C14_131764128	33.844	7.05	-0.216	0.122
Qhr-16.1	DI	AEM	16	16	37.6	3.26	C16_21796525	37.511	C16_23076152	37.782	5.55	-3.67	-2.912	HR21
		2019 Mean			38.1	4.31	C16_23076152	37.782	C16_23084558	38.326	7.17	-5.039	0.113
	DS	Carrington 2019			38.1	3.54	C16_23076152	37.782	C16_23084558	38.326	4.73	-0.237	0.027
		Staples Mean			37.6	3.01	C16_21796525	37.511	C16_23076152	37.782	6.46	-0.204	-0.139
		2019 Mean			38.1	4.35	C16_23076152	37.782	C16_23084558	38.326	6.02	-0.226	0.035
Qhr-16.2	DI	Carrington Mean	16	16	94.7	3.34	C16_200693781	93.646	C16_201545537	96.139	4.3	-4.798	-2.336	HR21
	DS	Carrington 2019			96.1	4.25	C16_200693781	93.646	C16_201545537	96.139	5.52	-0.239	-0.111
		2019 Mean			96.1	3.38	C16_200693781	93.646	C16_201545537	96.139	4.58	-0.192	-0.046
Qhr-17.1	DI	Staples 2020	17	17	9.6	4.48	C17_3382790	9.312	C17_4443495	13.54	6.3	-5.702	1.955	HR21
		AEM			9.6	5.14	C17_3382790	9.312	C17_4443495	13.54	5.09	-5.092	-0.209
	DS	Staples 2020			9.6	4.63	C17_3382790	9.312	C17_4443495	13.54	5.39	-0.309	0.059
Qhr-17.2	DI	Staples 2019	17	17	35.2	3.48	C17_17987938	34.853	C17_18206805	35.397	7.83	6.663	9.747	HA234
		AEM			35.2	13.64	C17_17987938	34.853	C17_18206805	35.397	14.6	8.478	0.754
	DS	Staples 2019			35.2	3.18	C17_17987938	34.853	C17_18206805	35.397	5.13	0.104	0.267
Qhr-17.3	DI	Carrington 2020	17	17	55.3	9.45	C17_128483584	54.98	C17_136177433	55.795	6.8	11.542	11.335	HA234
		Staples 2020			55.3	3.49	C17_128483584	54.98	C17_136177433	55.795	5.23	4.297	5.963
		2020 Mean			55.3	12.31	C17_128483584	54.98	C17_136177433	55.795	6.3	10.776	11.228
		Staples Mean			55.3	6.36	C17_128483584	54.98	C17_136177433	55.795	6.02	4.343	7.526
		Carrington Mean			55.3	5.11	C17_128483584	54.98	C17_136177433	55.795	6.13	6.193	6.814
		AEM			55.3	10.76	C17_128483584	54.98	C17_136177433	55.795	7.28	7.223	6.407
	DS	Carrington 2020			55.3	10.49	C17_128483584	54.98	C17_136177433	55.795	7.61	0.482	0.48
		Staples 2020			55.3	3.88	C17_128483584	54.98	C17_136177433	55.795	5.5	0.238	0.29
		2020 Mean			55.3	11.18	C17_128483584	54.98	C17_136177433	55.795	6.55	0.456	0.474
		Carrington Mean			55.3	5.61	C17_128483584	54.98	C17_136177433	55.795	6.34	0.291	0.289
		Staples Mean			55.3	9.85	C17_128483584	54.98	C17_136177433	55.795	7.88	0.422	0.294
		AEM			55.3	8.19	C17_128483584	54.98	C17_136177433	55.795	11.26	0.297	0.061
Qhr-17.4	DI	Carrington 2020	17	17	64.1	5.5	C17_147584722	61.243	C17_149360561	64.308	11.26	-0.404	14.9	HR21
		2020 Mean			64.1	4.98	C17_147584722	61.243	C17_149360561	64.308	10.19	-0.193	10.702
	DS	Carrington 2020			64.1	5.04	C17_147584722	61.243	C17_149360561	64.308	10.42	-0.024	0.569
		Staples 2020			64.1	3.61	C17_147584722	61.243	C17_149360561	64.308	4.074	-0.028	0.388
		2020 Mean			64.1	4.77	C17_147584722	61.243	C17_149360561	64.308	7.71	-0.001	0.464
		AEM			64.1	3.28	C17_147584722	61.243	C17_149360561	64.308	3.97	-0.003	0.252
Qhr-17.5	DI	Carrington Mean	17	17	74.9	5.68	C17_169747479	73.925	C17_191024502	75.295	16.67	-7.841	7.359	HR21
	DS	Staples 2020			74.9	3.36	C17_169747479	73.925	C17_191024502	75.295	10.97	-0.355	0.209
		2020 Mean			74.9	6.83	C17_169747479	73.925	C17_191024502	75.295	12.24	-0.429	0.456
		Carrington Mean			74.9	5.37	C17_169747479	73.925	C17_191024502	75.295	15	-0.302	0.358
		AEM			74.9	6.88	C17_169747479	73.925	C17_191024502	75.295	9.106	-0.289	0.013
† AEM = All environments mean
QTL—quantitative trait loci; LG—linkage group; LOD—log of odds; Pos—position; R2—phenotypic variation explained.
