# Supplementary material for: A Quantitative Genetic Study of Sclerotinia Head Rot Resistance Introgressed from the Wild Perennial Helianthus maximiliani into Cultivated Sunflower (Helianthus annuus L.)
Source: Int J Mol Sci. 2022 Jul 13;23(14):7727. doi: 10.3390/ijms23147727 (PMC9321925; doi:10.3390/ijms23147727)
Supplement: Supplementary file 1 [file ijms-23-07727-s001.zip › Table S3.xlsx]

## Sheet: Table S3
Table S3. Comparison of the linkage map developed from the HA 234/HR21 F2 population with the physical map of the sunflower HanXRQr2.0 reference genome
Chromosome	Linkage map size (cM)	Marker position in XRQ genome (bp)		Genome coverage of mapped markers (bp)	Chromosome length of XRQ genome (bp)	XRQ genome coverage (%)	Spearman’s rank correlation (ρ)†	Misplaced markers
		Start site	End site
HanXRQChr01	58.334	550301	149468756	148918455	149502186	99.61	0.76	1
HanXRQChr02	82.321	3548698	174571468	171022770	174800439	97.84	0.96	0
HanXRQChr03	83.074	650093	175895228	175245135	176490873	99.29	1	2
HanXRQChr04	97.068	362855	207644837	207281982	208320189	99.5	1	2
HanXRQChr05	71.463	5994787	177513354	171518567	178169690	96.27	0.88	0
HanXRQChr06	57.429	2150025	91108990	88958965	148147350	60.05	0.81	0
HanXRQChr07	85.532	1393471	148841616	147448145	149542083	98.6	1	3
HanXRQChr08	72.924	215106	164854402	164639296	167167940	98.49	0.99	5
HanXRQChr09	95.238	3162002	189525607	186363605	189665024	98.26	1	4
HanXRQChr10	112.454	3995592	180892403	176896811	181411567	97.51	0.97	11
HanXRQChr11	104.361	1035327	189676445	188641118	189830405	99.37	1	0
HanXRQChr12	71.316	62179	156436187	156374008	163781230	95.48	1	0
HanXRQChr13	86.061	680619	173427061	172746442	173487274	99.57	0.99	0
HanXRQChr14	83.451	17675435	172583761	154908326	173346949	89.36	1	1
HanXRQChr15	77.431	60293	172314835	172254542	175671323	98.06	1	0
HanXRQChr16	104.355	356672	206574702	206218030	206736614	99.75	1	1
HanXRQChr17	77.475	647965	193285641	192637676	195042445	98.77	0.99	3
Total	1420.29			2882073873	3001113581	96.03		33
†Spearman's rank correlation (rho) between linkage position vs physical position of mapped markers
