# Supplementary material for: A Quantitative Genetic Study of Sclerotinia Head Rot Resistance Introgressed from the Wild Perennial Helianthus maximiliani into Cultivated Sunflower (Helianthus annuus L.)
Source: Int J Mol Sci. 2022 Jul 13;23(14):7727. doi: 10.3390/ijms23147727 (PMC9321925; doi:10.3390/ijms23147727)
Supplement: Supplementary file 1 [file ijms-23-07727-s001.zip › Table S4.xlsx]

## Sheet: Table S4
Table S4. Flanking sequences (400 bp) of significant SNP/InDel markers associated with Sclerotinia head rot resistance quantitative trait loci detected in the HA 234/HR21 F2 sunflower population
QTL	Chromosome	Linked marker	Position (cM)	Alleles	Resistance allele	Resistance source	400 (bp) region†	Flanking Sequence
Qhr-1.1	1	C1_4397272	11.188	T/C	T	HR21	>HanXRQChr01:4397072-4397472	GTGTTCCAAAAATGCACTGATCAGCCACGTCTCAGCAAGTCGCACAATACTGATTTAGCTGCACACTAGGAGAGGCCCAATTCGTTTATTAGTCCACACCCACTCAACTGGTTACTTTACTTATATGCAAACTGTTACTGTTATATTATATGGTGCTTGCAAAATCATATAGAATGCATGATGGGTGATTATTAATACA[T/C]TACTTGTGAATTACATGAAATACATGAACTACTTGTATACGGTCCTAACAATTGGTAACCGTAATAGGACGTGGTTGACCAAGTTTAGGATAAACATACTATCTACCAAGCAACCTAAGGTGAGTTCACACTACAACTGAAAGCATGCATTCCCGGTGGGTTGGGAACTCAATACATATTCCCGTTGGGACGGGA…
		C1_4397312	11.459	C/T	C		>HanXRQChr01:4397112-4397512	CGCACAATACTGATTTAGCTGCACACTAGGAGAGGCCCAATTCGTTTATTAGTCCACACCCACTCAACTGGTTACTTTACTTATATGCAAACTGTTACTGTTATATTATATGGTGCTTGCAAAATCATATAGAATGCATGATGGGTGATTATTAATACATTACTTGTGAATTACATGAAATACATGAACTACTTGTATA[C/T]GGTCCTAACAATTGGTAACCGTAATAGGACGTGGTTGACCAAGTTTAGGATAAACATACTATCTACCAAGCAACCTAAGGTGAGTTCACACTACAACTGAAAGCATGCATTCCCGGTGGGTTGGGAACTCAATACATATTCCCGTTGGGACGGGAAATTCATATATTCCTGGTGGTTTGGGAACTTCACATATTC…
		C1_4777966	11.73	G/A	G		>HanXRQChr01:4777766-4778166	TTGCACATAAGATCCCCGCTGCAACGCGTAGGTGGAAGCTTGTTTAAATTTAAAACTGGCATCTATTACGACTTCCTAAGTCTATCCATATAATTCATTTCCAGTTTGAAAATCCGAGTGATGCATTGTTCAGGACTCAGGAGGTCACCGGAGCAGCAAATGATGGAGAAACAAAACTATTCCCATGACCAGCATGGGC[G/A]TACAATTCCATTTATAACTCATCATATGCATATTAGTCATTATTGTATAGAAAAATTGTTTTATCGATAGGAAATACATTGATTATAATTCAGTATTCTTGCAAAACGAGTGTTTTAGAGGCCAGAAGCTGTTGCAGAAATACATTTAAGAAGAACGGGTTCTAATCTTAAAAACATAAAGCTACTGGTTGATTT…
Qhr-1.2	1	C1_52669431	16.342	G/A	G	HR21	>HanXRQChr01:52669231-52669631	TTACGGGGTCAATTAATTCGGCAGTTATCTTCTTCACACCAGTTCGTATGAACCCTAATTCGGTGCTCGATTACCATGACATCAATTAGCAACAGTTGCACATCAAAACAACTTTTAGATTGGATCAAACATCTAATGATTTTGCTTACACACATATACCATATTCCAATAAATGCATATCCCTAATCGTAGCTTACTC[G/A]TGAACTAGTTTTTGATATCATAATAATTGATTCCACTAGATCAAATAGCATGGAACTTTATTATCACACAATCTATGCAACCGAACAACATTATAAACCATACCAAACTCGCGAATCATCAAATACCTATCAAGAATTCTGTCAACACACAATTCTATCATCTCATGTCATGCAAGAACACGATAAACACACATC…
		C1_52709188	16.613	C/T	C		>HanXRQChr01:52708988-52709388	AAAACGTCGCAGCGGAATTTAAAATGTAGTGGTGACGGAAGTTGGTGCCCATTTCTATCTTGATGTTTGATGCATTATAGTGTTGGACAATATTACTTAATTTAAAACGTAGATTTTAAGATTAACGTTCCAAAACACGACAGACATAACCATGACAGGATAAAGTTGTCTTTGATCCTCACGGATCTCATTACATTTT[C/T]CCAGAAAATTTAAAAGTCAGTCCAATATTTTAAGTGACAAAACATGCATCAACAAACCCAAGATATGCCATAATTCCCGAAGCCGAACTCAAGTACCTGTAGAACACGTTAAAATTAAGTGTCAACACAAAGGAAGGTGAGTTCACATATTCACATTCAAACAATTCGTTCCAAAGGGAAACTTTCTAATTATGT…
		C1_53853108	16.884	G/T	T		>HanXRQChr01:53852908-53853308	TACCGTGTATATTCGGTATCGGTACCCAGTTTCCCCTTTTTTGGTACCGGTATTTACGGGTAAAACACCGGTACCGGTACCCGCTTTTCCCGTTTTTCGGTACCAGTACTTTTGGTTCTAAACGGGTACCGTGCTCATCCCTATTCATAGGTATGTTATAGGTGGATAGTTGTATGCATGAATAAGTATGGTAATCGAA[G/T]GTGAATAAGTGAATGTGACTTGCAAGTATGTATGAAGATATGTAATCATAGAGGGCTTAAGTAATGTGAATTTATATGTATGATGTATGTATGGGACACGTATGCATGTAATTGGTTATATGAAAGTATATACATGTGTTGTAGTTGAATGAATGTAGACCAGTGGTACGTGTTTATATGAAGATGTGGGTTTTC…
		C1_58607030	17.427	GATT/AATT	GATT		>HanXRQChr01:58606830-58607230	GAGATTGTGTTTTGAATTTTGATTAAAAAGTTTCTTGCAATGTGATTGTTTGAATGATCAAAGGTTATGTGTTAAAGTGTGATTGTTATGAAGTGATGATTGAATCTTGGATTTGATTTGAAATGGTATTGAAATATGTATGTATATGGCCGAATACATACATGCATGTATGTTAAATATTGAGCTTTGATTAAACATT[GATT/AATT]TTGATCTTAAAAAGTATGCATGTTCAAATCAAAAAGGAATTTTTATGAAAGATGTCATAACAAAGTCTTGTGATTTTAAATAAATACAAGTAAAGTGGAATTTTGGAAATTAATATACAAGTATGTATATGGCCAAAATGGGTGATGTGTGTATGAAAATTTGTAGGTTGTTTGCATGTTCATAAATGT…
Qhr-1.3	1	C1_77649943	27.634	GC/GT	GC	HR21	>HanXRQChr01:77649743-77650143	GTTGATATTTGTGACAAATTTCCTCACTTTGAATCTTTAGTTACGTTTCAAATGCATGTGATTTGGTTGCATGAACCTCAATATTAGTAGAACCTACCTGTGGATGTTTGAGTTATTTGCTTCTACAATAGTTTATGCATTTAAATCTTATCTAATGAATTTGTTCCTTTCTTCCTTCCATGTAGACAAAGTTCCAAAC[GC/GT]GTGCTTTAAAAATTCAAACCATTTTTGGTGTCGTTGGGATACAACTTTTGGCGGGTCAGATGATGATTATAGTAGTAACCTTTTTTTATTACTGTTTAAACTTTCTATAGATTTTTGTAATGCATACTGCTTTACAAGTTTGTTTCTAATGTGTTACTTATACATATATGCCTGTATAATGTCACAAGGTTGA…
		C1_76872191	27.905	G/A	G		>HanXRQChr01:76871991-76872391	TCGAACGGAATGTATGTTTTAGTGAAATTTGAGGATGCGTATGATACTAGGATCAAGAAGCATGATTTACATGCGTTGTATTAGGAAAGTTAGATTTTGTAGGTTTTAAGTTATACAAACAAATGAGATTTATAGGCGTCTGACATACCTTGCCCCGGTGATGATTACCATTCTATTAATACCCGTCGCAATAGGACTT[G/A]AATCACACACTCACATGCATAGTTGTCAATAGCAGTCGCTATAGCGAATAGCGTAGCGTATAGGTCGAGGGTCGCTACAGGGTATGTAGCCATAAATAGCAGGATTTCCTTTTAAAAAAATATATATATAAATAACGATTAAATATAGCTATAAAATAGCTGGATTTTCTAGGTTTTTGTTAAATATACATGTAA…
		C1_77560891	28.176	A/G	G		>HanXRQChr01:77560691-77561091	TGGGATTTGATTATGTGCAAGTAGATGGGACTTGTATGTGTGCATGTATATATAGGATTTAATTGTGTGAAGTAGATGGGACTTGTATGTGTGCATGCATGTATGGGATTCATGTGTATGTATGTGGTTAGGACTTGCAGGTATGAATGTGTTAAGATGTAAACACACATGGATGGATGGAACATGTATATATGTATGC[A/G]TACGGATGTAAATTTCTATGCATGTGTGGTTGGAGAGGTATGCATGCACGTACTAGAATTTAATATATATGTGGATTAATGGGACTTGTATATATGAATGAATGGGTTTTAAATATACGAATGCAATCAAACGATGCTAACCATGATATCATTGAGGATGGGAATGAAAGGGCATGTATATTCATATTAGACTCC…
		C1_85024024	30.104	A/G	G		>HanXRQChr01:85023824-85024224	CTGGTACAAATTCGGACTCGGCTCAACTCGGCTCATTTGCACCCCTACACAAAATCAATCAATTAAACTAAAACCATTGAGATATGCACATAATCAAACCATTTCAGACACAATCCCATACATATAATCAATCAACTCAAAACTATTATGTTATACACATATTTAAACTAAGTTACATGCATACAATGCTATATATACA[A/G]TCAATCAAACCAAACCATTGTGATATATACATTATCTAACTAAGTTACATGCATATTACCATATACATTGTCAATCAAACCAAACCAGTGGTGGACCCATGATTTTTTTTTTCAATGGAGTCCATTTTTTTCTATTTTCAAAATTTTCATATCAAATCGTTAAAATTTCATAACAAAACGTTAAAATTTTCGGGT…
Qhr-2.1	2	C2_13204329	19.488	C/G	C	HR21	>HanXRQChr02:13204129-13204529	CAGGGATGAACATTTGGCATTGAGTATTGGAACTGTATTGGTACCGGCACGGAATCGTACCTAGTTATTTTCGGTACTCACTTTTTCTGTTTTTCAGGATCGGTACCCACTTTTGTATTTTTTTGGATCAGGACTTTCAATTCGGTTCTGGTACAGTATCACATTTTTCCCTAAAAATACATGCATTTTGCATGTTTAT[C/G]ACTTACAGTCTCAGGAATAAGAATAGTGTACACCCTATATATAATGGTAGGGATCATAACCATGGTAGAGAGGTTTGAGAAATAAAGATGTATATAGGCACCTCTATGTGTTGATGCATCACTGGCATTGTATTCCAATGTAGACATACCAAGTGATACACAAATATATTGATCTAATTCCAAAAATCATCCATG…
		C2_23136760	27.376	C/A	C		>HanXRQChr02:23136560-23136960	TTTGATTCCTAGCTTTCTACAAGTACACATATGGTCCTTGTGGTTTGCACTTTATAACGCATTTAATCCCCAACTTTTGCCAAAAGTACAAGGATGGTCCCTGTGGTTTGTACTTTATAATGCATTTAGATTTGTTGGTTGGGGACTTAATGTGTTACAAAGTGCAAACCACAAGCACCATCTGTGTACTTTTGGAAAG[C/A]TAGGGACCAAATCCAAAATTTTGAAAAACCACAGGGACTATCCGTGTAATTTACTCTTGTATTTTAAATTTTTAAAAAATGCATAAAACCTCATTAATTATTTTTATTTATAAATTCTGTTAATTCTTGAAATAATAATTTTATAGCTACACGAGCCACGCTAATTGTTTACAAAATGTTCACAAATTTCAAACG…
Qhr-10.1	10	C10_134531054	43.547	T/A	T	HA 234	>HanXRQChr10:134530854-134531254	CATGCAATGATGGAAGACTCATGTTAAGGTGTAAATGGTGTTGTTGAGAACCTTGGTTTTACAACTAAACTTCAACCATACCTCACTTGGTTACTTAGAAAAATAGTTAGTTACTTATGCATTTTCTTTACTTGTATTCATGACCATGCGAATAATCAACTATGTTGGTGATTTTGTGCAATGGTGAAATTCTTGAGGT[T/A]GGTGGATTACCCTACCTCTAATGCTTGACTAATACTTGACTGTATATGTAACAACCCGATTCTTTGGTTGTTCCTATTTTGTCGTTAATTCGTTTCGCGAACGCGTGTACTCTGAGACTCGATTATTACCATGGGTTAAACGATATTTTAAATGCATTTTATATCGCTTATTTATCGCAGTTATCACATTTAAAC…
		C10_138804279	43.818	A/C	C		>HanXRQChr10:138804079-138804479	TTTTTTTTGAACGGCGATTTCTTGCTTCTAGTCAGACTTGAACCTAAAATTTCATACTTAACTATTTTAAAAGGTTTTGCCTTGCCACTGGACTACCGACCCAATGGTAATGAATTAGTTTGTAGATGCGTTTAAACTTCATGTATTAAATAGTAAAACTCAAGTTATCAAGAAACAGAAATAAAACAATACGCAAGTC[A/C]TCTTCGCGTATGCATATGATTTTGTTGGTGATATGCGAGCAAAGGTTGAAACCAGAACGAAATCATGTACGTCATGGTTTTTAGCCGGCGTTGTTATGCATACAGTTAGACACGCGAGTTAAAAGTAGATACATAGCCCATGGTTTGTTCAAAATCTTGGACTTAGTATTTAAATAATTTTTCTCATTGGATTTA…
Qhr-12.1	12	C12_25882328	49.948	T/C	C	HA 234	>HanXRQChr12:25882128-25882528	TGCAACTCTCATGAATCATGACCATACATCCCCCCACTAAAGACGATGAGATCTTGTATCTAATCGATACCCCACGTGTGTAAGCTCTTTTTTTTGGTATTTATATATGCATTTATGAATTTCACCATATTTTTTAGATTTTTCGATCTTGCAACAATAAAAATAAATGCATAGGGCCTGAGACTCATAGTTAGATAGA[T/C]AGACATTTTGTGTCACCAGTTAATTGTTCCACATTTCTATATGGTAATAACTAAAAACAAACATATTATAAGAGTTAAAAGACTTTTCCTTTAATATTACTGAAAGAGAATCATCTGTAAAAGGAGAAACTTTTTTTGACCATACAAAATTTTATTGCATTCATTTTGATGCATGGGCATCGGGTCATCAATATG…
		C12_25210925	50.219	T/C	C		>HanXRQChr12:25210725-25211125	TTTGACGAGGCCTTTTCCTAGACTTTACACTTGGTCCATCGCCTACCACATGTATAAGCCCAACATTAAAACCCAAAGCCTCCCCACCTAGCTGATCGAATCCATGCATGTGAACCACTCCAACCCCTGCATTCACTTTCCTTGGGGTCCGCAACACGTGGGTTGCACTCTCTTCTTCCCCATGCAACGGTTTGTTTCT[T/C]TCATGCATCTCCTCCGCTCGAGACGCCCCTACGTTTTTTAGCAGAACTTCCACTGATTCCGACTTCTTTATCCCCACCGCCAGCTCCGGCAACGCCTCATCTTCTCCTTCCCCTAGTTCCCCTTCTTCCATTTCGGCATCGACGTTGAAGACCGACGTTTCAGAGGCTATTGGAGATTGTCGGGCCATCACATAC…
		C12_27633722	50.761	T/A	T		>HanXRQChr12:27633522-27633922	ATGCTTGTTTTCTACAAAAATGGTGTGAGTTCAAATCATTACAGATGAAAGGTTAAATGATATTAAGGTGTAACAAACGTTGTTTAAAAAAAAAACTTTACTTGCAGACCCACGACCACGATGCATGACGCGAACCCTGAATCTCCGGTATATAATTTTTTTTACTAGGGAGATTTTTTTATTAATATTTCTTTTACGT[T/A]AAACTCGTTATTTGAGATCAAAATTTATATGGAAGTATGCATCGGAATTTATATCAGAATTCATTACCCTGTTCGAGCTTAAAAAAATGTGTCTTTATGCCTTAACGATAAACAATGCAATTACTATTTAAACCATAAAAAATGGGCTCACTAAAACCATAAAAATTGAGTTATGCCTAGTGCTAATAGGCTAAC…
		C12_29909279	51.578	GTTA/GTTG	GTTG		>HanXRQChr12:29909079-29909479	CAATATTTCCGTTGCAAATAAGTTGAAATTTGCGTAGTAAATATGTTGCAAAAAGTTTTCCATGGGCCTTTTCCAATATTAGGTTTTTGTTACAAATGCGTTGCAAATTCAAATTTGCGACACATTTGTGACGGAAAAACATGTTGAAAAGTTCCATTTTTCTAGTAGTGCTTAACCAAATAATTTGTATGCATGTTTG[GTTA/GTTG]TAAATTGTGCTTAAGTGGTTGTACCTTAATCAAATAATAGTTTCATTACCTTACCAAATTCAGTCTGTCTTGTATGCATGTATGATTGTAAATTGTGCTTAAGTGGTTGTGCCCTAATCAAATAATGGTTTCATTATCTTACCATGTTCAATCAGTTTGATCCATTCAATTTTGTGTTTTATTTGTAAA…
Qhr-13.1	13	C13_163298005	72.714	TTATA/CTATA	TTATA	HR21	>HanXRQChr13:163297805-163298205	TCCCTCTCGTCCAAATAACTTGGCATATTTGAGAGTTGATTGGACACGTATTGCCATATGATTCGATAAAATTTTCAGAGGTGTTAGAATAATAATGACTCATTCACCAAGTCATGAACATGTCAATATATTGTTAAATACATGCATCATAGTCATAGAAATTCTAGTTTATTCAAGCCACATAATATACTTACATGTA[TTATA/CTATA]ATACTTAAGGTTATGCATCACTAACCTTTGTGCGTAGAATCGTTTAACGTTGATGTTCTTCATTAGTTATTTGACCTCCTAAAGCCAACACACCTTATGTTAGTTATGCAACATTGTAGAAAACTTGAATAAGGGGTGGGTTGAATAGGTTTTCTTTAATTACACACTAATTTTGATTAGTTAAAAC…
		C13_164438892	74.924	AAGCTTTTTTTTG/AAGCTTTTTTTG	AAGCTTTTTTTG		>HanXRQChr13:164438692-164439092	CTTGCAATTTACATTAATTGTACAGGAACATGTATGTGGTATATGCATATTCACTAACAATAACCTAATAACACAAGTTCATAATTTCAATCATGTCAAAACAAGGGATTATTTATGTTTCTTAAATTGTTATGGTTAGCACTAAACACATTGTTTTCCCAACATTTATTTTGAGACTGACATTTTTCTATTTACATGC[AAGCTTTTTTTTG/AAGCTTTTTTTG]TAGAACGTATTTCATGATACACTTTGAATTGAATGCATTTTAGTATTTCTCTTGTATTGATGTGTTGTGATATACGATCGTCATATTCCCGTGAATCCGCTTTAGCGGGGGGTGTGCCAGATTGGTATCAAAGTTATTAATTGTAGAGAATTAGGCTGGCTTGACCTAGACT…
		C13_164412093	75.195	TTCT/CTCT	CTCT		>HanXRQChr13:164411893-164412293	GTCTGATGAGGGTAAGATGTAGACAGCCTTCCCTCTACCCCGTAAAAATAGAGAGGCTGCTTCCAATGAGACCCCCTGGCTCGATAGTAGTTTTGCATCAAGCCTTGGACAAGACAAAGGCCTATTAGTGCATGTACTCCCTTATCTTTCGGCTATCAACGCCACCACATGATGCATGATTAACCATCCCCCTCTGGCC[TTCT/CTCT]TTTAACCTTATTTTCACGAAATTAGAAAATAACGTTAAAATTAGTGCACTTTCACTTTTGCCCCCCGATCACCCGCACATATATACATTATATATGCATACTGCAAGCAAGGCGTAGATTTGGATGATTTAAAACCCTGACCCCCCCCCCCCCCATAACACACAGACAACCACTTGTTTAAACATATAG…
Qhr-14.1	14	C14_28826540	7.814	C/A	A	HA 234	>HanXRQChr14:28826340-28826740	AAACGTTGTGTACCGCATTGAGCTCTTCAGGAAAATTCAGTCTATAAGCTCTCACACCCCCAAAAACGTCGTAGCGGAAATATAAAACGTAGGTGACGGAAGTTGGTGCCCATAAATATCTTGCTGAACGATGCATTGTTAATGTTGGACATTCAACTTAATTAAAACATATTTTTAAAACATAAAGTTTAGAAAACAC[C/A]CCACAACCATAACATAGTTAAGTTGTATTGATCCTTATGGATCTTATTACATAGGTCCCAAAGTTTTAAAAGTTGTCCAAATCATTATTAAACAAAACATGCATCAACTGTGACAACCCTCACAACTACAGGTATCCGTACAATTAATTAATAATTAATTTGTGCTTAATGATTGTGCTTGATTTCAACTGACAA…
		C14_28826567	8.085	A/C	C		>HanXRQChr14:28826367-28826767	CAGGAAAATTCAGTCTATAAGCTCTCACACCCCCAAAAACGTCGTAGCGGAAATATAAAACGTAGGTGACGGAAGTTGGTGCCCATAAATATCTTGCTGAACGATGCATTGTTAATGTTGGACATTCAACTTAATTAAAACATATTTTTAAAACATAAAGTTTAGAAAACACCCCACAACCATAACATAGTTAAGTTGT[A/C]TTGATCCTTATGGATCTTATTACATAGGTCCCAAAGTTTTAAAAGTTGTCCAAATCATTATTAAACAAAACATGCATCAACTGTGACAACCCTCACAACTACAGGTATCCGTACAATTAATTAATAATTAATTTGTGCTTAATGATTGTGCTTGATTTCAACTGACAATTTAAACTGCTTTTTTATTTATGTATC…
Qhr-14.2	14	C14_131942451	32.474	T/A	A	HR21	>HanXRQChr14:131942251-131942651	GTTTAAGGCTTGAAGAATTCAAACATACTCATTGAATTCAACACTTTGTAGGTTGTCTATGCATCCAATTATTAATATGTTTATGTGATATCATGTGGAGGATATGTTCATGTTATGTGATATCATGATCTAATGAGAAGTCCTATGTACTTGCAGCCTACATAGGAACTAAAGCCATGGATATGCCTTCTTCTTGGCT[T/A]CCAGAATTGGTAAGTAATATCATATATGCATACTCCTGATTTGTTGATCCAAATAGAGTTTTTAATGTGTTTGTCGAATCCTTATTTTCAGGAGATGCAAGATCAAGGGTTCATGAATCAATATCAGATGAACAAACCTTATCATCCTCTCATGGAGGATTTCAGTGTTGATTCATTTTCATCAGATAGCTACAC…
		C14_131764128	33.844	AGC/AC	AC		>HanXRQChr14:131763928-131764328	TATAAAATATCAGCATGCAACTCTCATGGCAACTTCAAACATACGTCTATAATTTATTCTCTTTTATGTTCAATTAATAAAAAGTACACTCAAAACAAACATGAAATTTCATGACAAAAGATTTGTGGTTGATACATGGAATTATATATAGTGCATGCATAAATTATAGACGGATCTATGCTTGTGTTTAATCAAGTGA[AGC/AC]CCCTCACTCACATATTGTAATGATACCGATACCGACTACCGAAAGATTAACATAGACCATTGTGATACTATAGTATAGGCAAATCCCACATCGGCCGAGGCTAGGAGAGATTCTTGATTCATAAGACATTCCCCGCCTCTTAAATCACCAATGCATTTTGGGCTTAATTCTAGTGGATGAGAGGAGAACTCC…
Qhr-16.1	16	C16_21796525	37.511	C/G	C	HR21	>HanXRQChr16:21796325-21796725	AGCTACCGATAGCGGGATCTCTGCGATTCGGCTATTAAGTCGTTCGTACTCGATCGACTGAGCCCGAGGCGCGACCTTTTTGGGGAAAAAGGAGCATATGCATCCCACAAATATCAAAATCCCAGCAAGTATCCAACTGAATTGCAAGTTAGCGAGTGCCCGTGCCCTCAAACCTGCGTCGTGGGTCCCACATATGACC[C/G]CGCCATGCATGTCACTGTCACCACCATGACCCAACCTTAGGGTGCACCCTTTAGGGACAAGCTCAGGAACCCATAGCAAAAATCCCATGTTAATGAACCACAGTCCTTGAAACACAACCGATATCGAAAGAACAAGTGATGAAGGAAAGCTTGATGGGAATATAGTGGTGGATATAGCGGATAATAGCGATACAA…
		C16_23076152	37.782	T/C	T		>HanXRQChr16:23075952-23076352	GTTTATTAACATGTCTTTTTTTAAATAGACAATGATGAGATTGATGACACAATGTGATGAAAAGGGCTTTGAGCTTGAGGTATGCATGCTTCCAAAGTTTGCCATAGTGTTCTTTTCCTGTATTGCATACACAACAGTCTTTGTTTGCAACTAAAAACTTATATTACTATGTTCTAACTGTATTATGTGATGTTTAAAA[T/C]TAAATCCAATTTTTATATCCACAGATCAAGACAGCAGACAATCGAATTCTCCAGGAACAATTACAGAACAAGGTATGCATGAATGGTTAATGCCACTTATAACTATTTCATTTCATTACATTTGGTTCAAAAAACATGTTACACATCATAAAAAATATACTTTTTATTTTAATTTTTTATTATACACCAACCTTA…
		C16_23084558	38.326	T/C	T		>HanXRQChr16:23084358-23084758	TAATATTTATTTTTCTTAATATTTATTTGACCGTGTGTAACTTCCTCTGGTGCCTTGTACACTCAATAAAACGTATGGATCTAACGCTACAAATACGTATGTGTGTATAGTCTTTTTTTTGAATGGCTAAACTTACCTACGTGTATAGTCTTTTGTAGGTTGGCATTTTGTTAAATTCATGCATGTATATACTATATAA[T/C]CATATTACAATTTTCACCAATGTTTTCTACATATATATCTCACACTTATGCATGTGTAAATGTGTGTATAATCTTTTTTTTGTAACCATGAGAATTAATTATTGGAATTGACCCAACTAACCAATAAGATCATGTAGAATAAAGTTTGTGCTTAAACAATAAACATTAAACATGACATAGATTATATATGATGTA…
Qhr-16.2	16	C16_200693781	93.646	GAC/GAAC	GAAC	HR21	>HanXRQChr16:200693581-200693981	TCACGAATTAAAAATACCTTTGAGTAGGTAATTATGTGGGTAATAAACCCATAAAAGGGTATTCTCTGATTCCCACTCTAACTAGGTCAATTGTCGGGTCAAAGCTTACTTTAAAAAGTCAACAGAATGCTTATTTTCAAATTAATGCATAATTAGCAATGTAGGATCCATGCAACCTGTTTTATCATTAATAATGTAA[GAC/GAAC]ATGTCTAAACATGTTCAACCCGACAATTTTCAGTTTAAGCTCGGTTCGGAGCTGAAAGTCGCATAATTTGACTTCTGCTTTGACTTTCAGTTCTGACCTGTTTTAGCATGTTTTAGAAATGCCTTAGAGCTTATTTAGGACTAGGTTTCATGTTAGTATAACCCCCTGAGATTATACAACTTGATTCTCT…
		C16_201545537	96.139	GTT/ATT	GTT		>HanXRQChr16:201545337-201545737	CAAAATTACACCAAAATTATTGTCCATCAATTCCTCCCTATTTCCTTCTTTATTCCCATGCATATCGGTATTTCCAAATTCACTATCCAAATATTCGCTTTCCATATTCCTATCTCCAGCACCCCGATGATCATCATCGGAGACCGAATTTCCGATTTCCATGTTAACATTCCGACCAGACTCTGAGAAATTGTCGTTA[GTT/ATT]TCCTCTAAATCTTCAATGCATTCTGGGATCCAGTCGCCTCGTTCCTCCTCCAACCAAACCGAAAAAGAAACTCCCTTCCAACTCAGTGTAATCTGCTCCTCAATTCTAGCACTTCTGCTACACAACACACCAATCATCACAAACGAGAAATCTCTGTCTTCATCCGATAGTTGTGCCGGTTGAACAACCTT…
Qhr-17.1	17	C17_3382790	9.312	C/T	C	HR21	>HanXRQChr17:3382590-3382990	TTTGTAGCAATAGCCACTCTAGCTCATCTTTTGTTAATACCAATTTTACCCTCAGTGTACTACTTTCTTTGCTGAAAGTACCACTTGTTTTCCCATGTTCTTGTTGTTGTTGTTGTTGTTGTTGTGGGTGTTGTAAGGTTTCTTGTGTAGAAGGTTGTCTTTGAATGCATGTTTCCATATAGTTTCCCATTTGTTGTTG[C/T]CAAAGAAAGTGTTGCAAGAAAATGGAAAACAATATTCTCTTTGGTTAATGCTTTAAGAACACTCAACTTATATGGTTTTATGAGAGAAAACTGGGGAGTTGTTAGAACCTTTCAACTAATGCATGTGAAGGGTGGGGACTGGTAGCATATGGGGGGTATGGTATATATATAGGTGACAAATTGACAATATATAGA…
		C17_4443495	13.54	C/G	G		>HanXRQChr17:4443295-4443695	TCATCCAATAAGCCTTTGGCTTACTATTTATTTACCAAATTATTTGACTCGTTTGTGTTTTTAACAAACAAACTGATTTGATTATATCTAATTCACGTGAACATCATAACTATGAATAATTCTTATTACTCGGGCTACTATCCACGGGTTTTATGCATCCGTTATCCGATAAGCATACGAAATTATTCAACCCGTTCAA[C/G]CACAAAATGGTTGAACATAATTATCACAATTTCCTATTACGAATTTGTTCATCTTTTAGTCATAACTCATAATTCGAGCCTTTTGAATTTTAAATCCGCGTTCCTGTTTCTCGGTTTACGCGTAGAATTGAAATCCTACCCTTCAACCGGGCATTAGCTGAAGTCATCATTAATGCACACATTCCGGTAATGCAT…
Qhr-17.2	17	C17_17987938	34.853	C/T	T	HA 234	>HanXRQChr17:17987738-17988138	GAAGTTACTCTGTGTTGTAGCACACAACACTATACACCGAATTTCCTACGTATAATCAAGAATTAACCAGAGATCGTGCACTTGCAGCCGAACACAAGATAAATATGGAGTGCAAAGTGTCTAATCCTCTCAGAGGAGTGAGAACAAAATCCTTATTATGCATTATAATCTGCATTTCAAAACTACGAGACATGTAACT[C/T]AACTAGAAGGCCACATATATGACAAAATAACCAACTACAAGAAATCAGTGAACTCCTGGTATAACTAGATGCTGAATAGTGTAAGCAACAATTTGAGAGATGTACGATTGCTTAAGAAGTAAAATCACTTAGCTATAACTGTAACCTTGGTCAAACAGAAAACACATAATTCAAATATTGATATTTTTTTGGAGG…
		C17_18206805	35.397	CCG/CCC	CCC		>HanXRQChr17:18206605-18207005	ATCACCGGGAACCATTTTAATATGCATACTAAAATGGCCAAAAAGGTAATGTCCCTTGGACTGGAAACCGGTACCGGTGTAGTTATCCAAAAGCAACTGGATCTCTGAACCGCCGTTGAAGTATTTAATGTGGTCGAAAGCCCACGTGGGTACGTAGTTCCGGCCGAACGGGACAGCTACCGGTTTTTTTGGAGCGGCT[CCG/CCC]ATGGTGAAATGGGCCGTTGCTAAGATACAAAGACACATCAAGACCAGATGGCCTCCTCCCCATATCTGGTTCCGATGCATTGTGGTTGTTGTTGTTGTTTTGCTGCAATAATAATATTATTTCAGAAGGGAGTTTGTGAGGGGAAAGGGTAAAGGGTGAAGTTTGTACTGTTACTTTTAGTGATATGAATG…
Qhr-17.3	17	C17_128483584	54.98	CCTTT/TCTTT	CCTTT	HA 234	>HanXRQChr17:128483384-128483784	TCACAGGTATACGTGACTTCGTTTGAAAACAATGGCCTATCTGAAGGAAGTGATATGAGGATGAGACAAACTGTGCGGACTGTGCAAGGAGTTACGTAATTATGGATGCATACATAATTATGGAATTCAGTGCACAGAAACCACAGCAAGTCTTGTCACGTATAGATCCCTCAGTACAAGAAAAGGTAAAAAATGAACA[CCTTT/TCTTT]GCCCCAGCCTATTAAATACTCTTTTGGAGTAATGACTTAGGGTATAAAGACAAGAATCGCCAATCTTATGACACAACAGTAATTATCTATTTATGCATGTTTGTTGCTGTATGAATTGATACATTTGGCGGATTGTTTGATGTCACTTATGTGGTATATGCCTGTATATATATACTACTACTGTCTC…
		C17_136177433	55.795	C/T	C		>HanXRQChr17:136177233-136177633	ATCTAGGATAGCTTTAATCTGTTCCGGGCTTGCTTCTATACCCCTTTTGGTCACCATATATCCTAGAAACTTTCCTGCCCCCACTCAAATGCTTCTTCAATATCCCGGAGATGATCCTCAGCCTTGTTGGATATTACCACCATATCATCAATGCATACCTCCATGGTGTCCCCCAGTTTGTCTTTAAACATCATGTTCA[C/T]CAGTCTTTGATATGTTACACCTGCATTTTTCAGACCAAAAGGCATAGCAGTATAACAATAAATACCTGTTGGTGTCATGAAAGCAGTATCCTCCTGGTCTGAAGGTTTCAATTGGATCTGCTGGAATCCTGAGGATGCATCCATGAAGGTTAACATCTCATGACCGGCGGTTGCATCCACCATCGAGTCTATATG…
Qhr-17.4	17	C17_147584722	61.243	G/C	C	HR21	>HanXRQChr17:147584522-147584922	TAACAACGGGTCAAATTAGTCAAATAGGTCAAAAGTGGCACAAACAGATCAAACTAAAACATTTTAACAGTCTATAAGCAAAAAAATCCTAATTACCATAAAAACAATATAAAAAAAATCCAAACATAAAATCACAAAAGAAGAATATTTGTCCCTAAAACTAGAATGCATCTTGTTGCTTTCGTTCTTCAGTAAAAAC[G/C]ACTGGCCTTTTAGATGTTGTCATTGGAACTCTTTGTCTCAATCTCTCTCACTTTTCCATTTCATTTATTGCATGAATATCCCTCATTCTCTGAATCTCCTCAGCAGTTCTTCTAGAAAGACAACCATCACCCATGAATCCCTCATGATTAGTATCAACTTCTTCATCACCTTAAGAAGCACTTTCATAAACTTTT…
		C17_149360561	64.308	C/G	G		>HanXRQChr17:149360361-149360761	CAAAAGTTATTAGTAGTTAGTTAAGTGTTGATGTTGATGACTAGTAAGTAACACAACACGTATACACAACTAATATGTAACAATGGCAGGTAAATTCATGTTTGTGAAATTTGCAACTCTTTTTTTGAAAATCCGCCGTGAAGATACAATTAAGTGGTGCATGATCACTTATGTTTGTAAGCTCTCGTAATCAAAATGA[C/G]TAGATGTGCGTGATAGAATTATAAAATATGCAAGTCGTGAAATTTTGTACATATGCATCACATTGTTTGAAACGTAAGACTAAACAAAATGCATGCATGCATTTGTAAATGTATATTATGCAATTCCATTTTATGGCCTTAGTTATCTGATCATCATTTATGGCCTCGATTTCGATGTCAAAGAAACTTTTCCCA…
Qhr-17.5	17	C17_169747479	73.925	AGTTA/AA	AGTTA	HR21	>HanXRQChr17:169747279-169747679	TTGAAAAAGTTAACAAGTCACGTGATTATCAATGTAGTACATATATGTACATTGAAAAATGATCGTGGTATTGAACATAGTTTGATATAATATGTATATATGTATGCATGGTGCACTCTTTTTCCATTCACAATGGTTTCCTAGTTGAGTTTACTTAATAAGGTTTTTAACGAAACAACCTAAGTGATCCAGTAGCATC[AGTTA/AA]TCTTTTGATCCTAAAGTGTTGATTTAACATCATCCTAAAGCATGTTGGAAATTGTGTATAATGTGCACTTCAATCTTTTTCCCTTAGTTGTGGTTTAATCCCACTAGGTTTTCCTTAGCGAGGTTTTTAATGAAATATAATCACAATGCATATTAAATGATATGGTACTAAATACATGGTATTGTTCATG…
		C17_191024502	75.295	A/G	G		>HanXRQChr17:191024302-191024702	AAAAACGTTTAATAATTTTAAAAAAACTAAGAGACGGACAAATGGTGTTGTGGGTCAACCCGACCCGTTTCGAAATGTACAAAAATCACCCTTTTTCAACCAAACCCCAATTGACCCGCTTATCTCGCCACTTGTACTGCATGCATGCTACAAGGGACAAAATAGTGTTTGCGGGTCAACCTAACCCGTTTCGAAGTGT[A/G]TTACAAACGACCCATTTTAACCAAACTCGTTTTGGCCAGTAACCTAACCCGATCATCTTGCCCCCTCTAGTGCATGCATTACAATCAAGAAACGAAAAAAAAAAAGAGCAAACTGCCATTTTGGTCCCTGAGGTTTGGTCACTTTTGCCACTTTAGTCCAAAACTCAAACATTTTGCATTTGGGTCCCTGTGGTT…
† HanXRQr2.0 sunflower reference genome
